# Supplementary material for: Sigma Factor Engineering in Actinoplanes sp. SE50/110: Expression of the Alternative Sigma Factor Gene ACSP50_0507 (σHAs) Enhances Acarbose Yield and Alters Cell Morphology
Source: Microorganisms. 2024 Jun 20;12(6):1241. doi: 10.3390/microorganisms12061241 (PMC11205660; doi:10.3390/microorganisms12061241)
Supplement: Supplementary file 1 [file microorganisms-12-01241-s001.zip]

Archive with 2 entries (2 files):
- microorganisms-3024221-supplementary.pdf
- microorganisms-3024221-supplementary.xlsx
