# Supplementary material for: Sigma Factor Engineering in Actinoplanes sp. SE50/110: Expression of the Alternative Sigma Factor Gene ACSP50_0507 (σHAs) Enhances Acarbose Yield and Alters Cell Morphology
Source: Microorganisms. 2024 Jun 20;12(6):1241. doi: 10.3390/microorganisms12061241 (PMC11205660; doi:10.3390/microorganisms12061241)
Supplement: Supplementary file 1 [file microorganisms-12-01241-s001.zip › microorganisms-3024221-supplementary.xlsx]

## Sheet: Title page
Applied Microbiology and Biotechnology
Sigma factor engineering in Actinoplanes sp. SE50/110: Expression of the alternative sigma factor gene ACSP50_0507 (σHAs) enhances acarbose yield and alters cell morphology
Laura Schlüter1, Tobias Busche2,3, Laila Bondzio4, Andreas Hütten4, Karsten Niehaus5, Susanne Schneiker-Bekel1,6, Alfred Pühler6 and Jörn Kalinowski1,2,*
Affiliations
1 Microbial Genomics and Biotechnology, Center for Biotechnology, Bielefeld University, Bielefeld University, 33594 Bielefeld Germany; lschluet@cebitec.uni-bielefeld.de (L.S.); schneike@cebitec.uni-bielefeld.de (S.S.-B.)
2 Technology Platform Genomics, Center for Biotechnology, Bielefeld University, 33594 Bielefeld, Germany; tbusche@cebitec.uni-bielefeld.de
3 Medical School East Westphalia-Lippe, Bielefeld University, 33594 Bielefeld, Germany
4 Faculty of Physics, Bielefeld University, Bielefeld University, 33594 Bielefeld Germany; laila.bondzio@uni-bielefeld.de (L.B.); andreas.huetten@uni-bielefeld.de (A.H.)
5 Proteome and Metabolome Research, Faculty of Biology, Bielefeld University, 33594 Bielefeld, Germany; kniehaus@cebitec.uni-bielefeld.de
6 Genome Research of Industrial Microorganisms, Center for Biotechnology (CeBiTec), Bielefeld University, 33594 Bielefeld, Germany; puehler@cebitec.uni-bielefeld.de
*Correspondence: joern@cebitec.uni-bielefeld.de
Supplementary Tables S2-S3 Overview
Table S2:	Venn diagram dataset: Upregulated genes (M-value≥1 ; padj.<0.05) of Actinoplanes sp. SE50/110 sigHAS expression strain during different cultivation times
Table S3:	Permanent upregulated genes: Permanent upregulated genes (M-value≥1 ; padj.<0.05) of Actinoplanes sp. SE50/110 sigHAS expression strain

## Sheet: Table S2 - Venn diagram
upregulation during different cultivation times (M-value≥1 ; padj.<0.05) "142h|118h|166h|96h" (1=upregualted 0= not upregulated during this cultivation time)	0001	0010	0011	0100	0101	0110	0111	1000	1001	1010	1011	1100	1101	1110	1111
Number of genes	331	1396	62	245	224	156	30	27	1	274	17	37	55	146	185
ACSP50_ locus tag	ACSP50_0037	ACSP50_0014	ACSP50_0177	ACSP50_0005	ACSP50_0017	ACSP50_0126	ACSP50_0376	ACSP50_0121	ACSP50_7973	ACSP50_0166	ACSP50_0555	ACSP50_0066	ACSP50_0022	ACSP50_0249	ACSP50_0108
	ACSP50_0039	ACSP50_0018	ACSP50_0396	ACSP50_0053	ACSP50_0020	ACSP50_0162	ACSP50_0441	ACSP50_0463		ACSP50_0167	ACSP50_0570	ACSP50_0109	ACSP50_0059	ACSP50_0250	ACSP50_0118
	ACSP50_0079	ACSP50_0021	ACSP50_0564	ACSP50_0054	ACSP50_0042	ACSP50_0163	ACSP50_0552	ACSP50_0464		ACSP50_0171	ACSP50_1998	ACSP50_0533	ACSP50_0070	ACSP50_0251	ACSP50_0205
	ACSP50_0113	ACSP50_0044	ACSP50_0951	ACSP50_0094	ACSP50_0051	ACSP50_0164	ACSP50_0659	ACSP50_0465		ACSP50_0175	ACSP50_2118	ACSP50_0624	ACSP50_0207	ACSP50_0252	ACSP50_0208
	ACSP50_0131	ACSP50_0063	ACSP50_1013	ACSP50_0096	ACSP50_0074	ACSP50_0190	ACSP50_1182	ACSP50_0537		ACSP50_0183	ACSP50_5139	ACSP50_0647	ACSP50_1067	ACSP50_0253	ACSP50_0237
	ACSP50_0138	ACSP50_0083	ACSP50_1062	ACSP50_0120	ACSP50_0095	ACSP50_0191	ACSP50_1267	ACSP50_0680		ACSP50_0184	ACSP50_5262	ACSP50_0705	ACSP50_1138	ACSP50_0254	ACSP50_0417
	ACSP50_0180	ACSP50_0085	ACSP50_1350	ACSP50_0123	ACSP50_0127	ACSP50_0206	ACSP50_1830	ACSP50_1612		ACSP50_0185	ACSP50_6027	ACSP50_0706	ACSP50_1192	ACSP50_0460	ACSP50_0424
	ACSP50_0241	ACSP50_0100	ACSP50_1371	ACSP50_0192	ACSP50_0133	ACSP50_0223	ACSP50_2505	ACSP50_2390		ACSP50_0187	ACSP50_6028	ACSP50_0708	ACSP50_1199	ACSP50_0462	ACSP50_0425
	ACSP50_0286	ACSP50_0155	ACSP50_1390	ACSP50_0193	ACSP50_0140	ACSP50_0225	ACSP50_2534	ACSP50_3176		ACSP50_0194	ACSP50_6053	ACSP50_0716	ACSP50_1300	ACSP50_0475	ACSP50_0534
	ACSP50_0334	ACSP50_0168	ACSP50_1391	ACSP50_0255	ACSP50_0178	ACSP50_0236	ACSP50_2560	ACSP50_3790		ACSP50_0196	ACSP50_6061	ACSP50_0720	ACSP50_1450	ACSP50_0499	ACSP50_0667
	ACSP50_0386	ACSP50_0170	ACSP50_1504	ACSP50_0259	ACSP50_0238	ACSP50_0256	ACSP50_2754	ACSP50_4348		ACSP50_0197	ACSP50_7093	ACSP50_0721	ACSP50_1564	ACSP50_0573	ACSP50_0668
	ACSP50_0403	ACSP50_0179	ACSP50_1505	ACSP50_0261	ACSP50_0260	ACSP50_0372	ACSP50_2823	ACSP50_4811		ACSP50_0200	ACSP50_7167	ACSP50_0843	ACSP50_2533	ACSP50_0574	ACSP50_0791
	ACSP50_0413	ACSP50_0181	ACSP50_1746	ACSP50_0272	ACSP50_0278	ACSP50_0383	ACSP50_2880	ACSP50_5092		ACSP50_0202	ACSP50_7285	ACSP50_1742	ACSP50_2652	ACSP50_0640	ACSP50_0792
	ACSP50_0418	ACSP50_0189	ACSP50_1748	ACSP50_0284	ACSP50_0279	ACSP50_0437	ACSP50_3054	ACSP50_5631		ACSP50_0211	ACSP50_8138	ACSP50_2060	ACSP50_2705	ACSP50_0662	ACSP50_0793
	ACSP50_0449	ACSP50_0195	ACSP50_1903	ACSP50_0293	ACSP50_0306	ACSP50_0524	ACSP50_3293	ACSP50_5775		ACSP50_0213	ACSP50_8139	ACSP50_2306	ACSP50_2782	ACSP50_0691	ACSP50_0794
	ACSP50_0451	ACSP50_0199	ACSP50_2318	ACSP50_0371	ACSP50_0307	ACSP50_0539	ACSP50_3294	ACSP50_5972		ACSP50_0214	ACSP50_8141	ACSP50_2734	ACSP50_2836	ACSP50_0692	ACSP50_0795
	ACSP50_0456	ACSP50_0201	ACSP50_3362	ACSP50_0391	ACSP50_0308	ACSP50_0556	ACSP50_3470	ACSP50_6042		ACSP50_0219	ACSP50_8380	ACSP50_2801	ACSP50_2905	ACSP50_0693	ACSP50_0800
	ACSP50_0458	ACSP50_0203	ACSP50_3434	ACSP50_0444	ACSP50_0314	ACSP50_0599	ACSP50_3510	ACSP50_6100		ACSP50_0222		ACSP50_2911	ACSP50_2939	ACSP50_0694	ACSP50_0869
	ACSP50_0623	ACSP50_0209	ACSP50_3591	ACSP50_0461	ACSP50_0335	ACSP50_0648	ACSP50_4626	ACSP50_6265		ACSP50_0231		ACSP50_3022	ACSP50_2940	ACSP50_0695	ACSP50_1046
	ACSP50_0630	ACSP50_0215	ACSP50_3592	ACSP50_0500	ACSP50_0428	ACSP50_0649	ACSP50_4819	ACSP50_6397		ACSP50_0233		ACSP50_4740	ACSP50_3000	ACSP50_0696	ACSP50_1070
	ACSP50_0726	ACSP50_0216	ACSP50_3593	ACSP50_0512	ACSP50_0457	ACSP50_0650	ACSP50_5159	ACSP50_6836		ACSP50_0235		ACSP50_5137	ACSP50_3023	ACSP50_0697	ACSP50_1156
	ACSP50_0727	ACSP50_0217	ACSP50_3594	ACSP50_0531	ACSP50_0664	ACSP50_0651	ACSP50_5228	ACSP50_7266		ACSP50_0240		ACSP50_5593	ACSP50_3037	ACSP50_0698	ACSP50_1191
	ACSP50_0728	ACSP50_0221	ACSP50_3595	ACSP50_0585	ACSP50_0665	ACSP50_0663	ACSP50_5502	ACSP50_7684		ACSP50_0243		ACSP50_5755	ACSP50_3066	ACSP50_0701	ACSP50_1197
	ACSP50_0729	ACSP50_0224	ACSP50_3596	ACSP50_0586	ACSP50_0775	ACSP50_0918	ACSP50_6391	ACSP50_7815		ACSP50_0248		ACSP50_5976	ACSP50_3350	ACSP50_0703	ACSP50_1198
	ACSP50_0730	ACSP50_0227	ACSP50_3597	ACSP50_0587	ACSP50_0777	ACSP50_1043	ACSP50_7367	ACSP50_8007		ACSP50_0468		ACSP50_6458	ACSP50_4004	ACSP50_0718	ACSP50_1227
	ACSP50_0731	ACSP50_0230	ACSP50_3598	ACSP50_0653	ACSP50_0857	ACSP50_1341	ACSP50_7535	ACSP50_8256		ACSP50_0470		ACSP50_6510	ACSP50_5252	ACSP50_0719	ACSP50_1265
	ACSP50_0732	ACSP50_0232	ACSP50_3599	ACSP50_0683	ACSP50_0870	ACSP50_1654	ACSP50_7624	ACSP50_8283		ACSP50_0513		ACSP50_6673	ACSP50_5546	ACSP50_0742	ACSP50_1266
	ACSP50_0741	ACSP50_0234	ACSP50_3600	ACSP50_0699	ACSP50_0880	ACSP50_1655	ACSP50_7862			ACSP50_0554		ACSP50_6674	ACSP50_5660	ACSP50_0827	ACSP50_1382
	ACSP50_0756	ACSP50_0239	ACSP50_3601	ACSP50_0700	ACSP50_0978	ACSP50_1832	ACSP50_7953			ACSP50_0558		ACSP50_6840	ACSP50_6107	ACSP50_0828	ACSP50_1387
	ACSP50_0763	ACSP50_0257	ACSP50_3602	ACSP50_0707	ACSP50_1074	ACSP50_1862	ACSP50_8243			ACSP50_0561		ACSP50_7082	ACSP50_6396	ACSP50_0992	ACSP50_1451
	ACSP50_0764	ACSP50_0262	ACSP50_3603	ACSP50_0743	ACSP50_1181	ACSP50_1895				ACSP50_0568		ACSP50_7718	ACSP50_6400	ACSP50_1056	ACSP50_1678
	ACSP50_0789	ACSP50_0263	ACSP50_3604	ACSP50_0765	ACSP50_1183	ACSP50_1921				ACSP50_0569		ACSP50_7722	ACSP50_6454	ACSP50_1065	ACSP50_1784
	ACSP50_0797	ACSP50_0264	ACSP50_3605	ACSP50_0782	ACSP50_1190	ACSP50_1950				ACSP50_0571		ACSP50_7756	ACSP50_6459	ACSP50_1365	ACSP50_1952
	ACSP50_0865	ACSP50_0265	ACSP50_3606	ACSP50_0815	ACSP50_1220	ACSP50_1957				ACSP50_0582		ACSP50_7757	ACSP50_6460	ACSP50_1781	ACSP50_1976
	ACSP50_0898	ACSP50_0266	ACSP50_3607	ACSP50_0847	ACSP50_1226	ACSP50_1981				ACSP50_0639		ACSP50_7758	ACSP50_6464	ACSP50_1782	ACSP50_2173
	ACSP50_0899	ACSP50_0267	ACSP50_3608	ACSP50_0849	ACSP50_1243	ACSP50_1984				ACSP50_0690		ACSP50_8008	ACSP50_6465	ACSP50_1783	ACSP50_2214
	ACSP50_0900	ACSP50_0268	ACSP50_3609	ACSP50_0853	ACSP50_1251	ACSP50_1986				ACSP50_0702		ACSP50_8098	ACSP50_6568	ACSP50_1845	ACSP50_2299
	ACSP50_0903	ACSP50_0269	ACSP50_3610	ACSP50_0860	ACSP50_1263	ACSP50_2165				ACSP50_0704			ACSP50_6569	ACSP50_1985	ACSP50_2300
	ACSP50_0967	ACSP50_0270	ACSP50_3611	ACSP50_0953	ACSP50_1264	ACSP50_2175				ACSP50_0717			ACSP50_6574	ACSP50_2264	ACSP50_2319
	ACSP50_0968	ACSP50_0273	ACSP50_3697	ACSP50_0955	ACSP50_1322	ACSP50_2178				ACSP50_0905			ACSP50_7134	ACSP50_2394	ACSP50_2506
	ACSP50_0977	ACSP50_0276	ACSP50_4030	ACSP50_0973	ACSP50_1354	ACSP50_2272				ACSP50_1006			ACSP50_7172	ACSP50_2434	ACSP50_2507
	ACSP50_0982	ACSP50_0277	ACSP50_4031	ACSP50_0974	ACSP50_1355	ACSP50_2489				ACSP50_1009			ACSP50_7282	ACSP50_2465	ACSP50_2535
	ACSP50_1011	ACSP50_0291	ACSP50_4032	ACSP50_0979	ACSP50_1384	ACSP50_2695				ACSP50_1010			ACSP50_7330	ACSP50_2500	ACSP50_2587
	ACSP50_1033	ACSP50_0309	ACSP50_4643	ACSP50_0991	ACSP50_1386	ACSP50_2822				ACSP50_1014			ACSP50_7436	ACSP50_2508	ACSP50_2729
	ACSP50_1083	ACSP50_0327	ACSP50_4840	ACSP50_1044	ACSP50_1400	ACSP50_2908				ACSP50_1018			ACSP50_7567	ACSP50_2556	ACSP50_2750
	ACSP50_1086	ACSP50_0345	ACSP50_5223	ACSP50_1050	ACSP50_1550	ACSP50_2996				ACSP50_1021			ACSP50_7612	ACSP50_2563	ACSP50_2824
	ACSP50_1097	ACSP50_0346	ACSP50_5224	ACSP50_1052	ACSP50_1559	ACSP50_3087				ACSP50_1041			ACSP50_7800	ACSP50_2571	ACSP50_2881
	ACSP50_1129	ACSP50_0352	ACSP50_5226	ACSP50_1064	ACSP50_1565	ACSP50_3113				ACSP50_1113			ACSP50_7890	ACSP50_2906	ACSP50_2882
	ACSP50_1140	ACSP50_0354	ACSP50_5265	ACSP50_1075	ACSP50_1663	ACSP50_3114				ACSP50_1121			ACSP50_7899	ACSP50_2909	ACSP50_2899
	ACSP50_1142	ACSP50_0363	ACSP50_5714	ACSP50_1139	ACSP50_1756	ACSP50_3159				ACSP50_1132			ACSP50_8284	ACSP50_2910	ACSP50_2912
	ACSP50_1171	ACSP50_0394	ACSP50_5879	ACSP50_1195	ACSP50_1757	ACSP50_3165				ACSP50_1133			ACSP50_8291	ACSP50_2943	ACSP50_2913
	ACSP50_1177	ACSP50_0397	ACSP50_6025	ACSP50_1212	ACSP50_1785	ACSP50_3168				ACSP50_1206			ACSP50_8360	ACSP50_2980	ACSP50_2914
	ACSP50_1216	ACSP50_0398	ACSP50_6026	ACSP50_1219	ACSP50_1788	ACSP50_3174				ACSP50_1260			ACSP50_8361	ACSP50_2997	ACSP50_2935
	ACSP50_1293	ACSP50_0400	ACSP50_6029	ACSP50_1262	ACSP50_1789	ACSP50_3239				ACSP50_1394			ACSP50_8362	ACSP50_3040	ACSP50_2936
	ACSP50_1294	ACSP50_0407	ACSP50_6037	ACSP50_1288	ACSP50_1790	ACSP50_3243				ACSP50_1403			ACSP50_8402	ACSP50_3044	ACSP50_2947
	ACSP50_1308	ACSP50_0423	ACSP50_6040	ACSP50_1360	ACSP50_1792	ACSP50_3247				ACSP50_1501				ACSP50_3045	ACSP50_2948
	ACSP50_1309	ACSP50_0432	ACSP50_6369	ACSP50_1447	ACSP50_1816	ACSP50_3250				ACSP50_1574				ACSP50_3046	ACSP50_2949
	ACSP50_1310	ACSP50_0436	ACSP50_6536	ACSP50_1493	ACSP50_1837	ACSP50_3252				ACSP50_1623				ACSP50_3055	ACSP50_2950
	ACSP50_1334	ACSP50_0439	ACSP50_7165	ACSP50_1496	ACSP50_1838	ACSP50_3300				ACSP50_1867				ACSP50_3086	ACSP50_2952
	ACSP50_1337	ACSP50_0446	ACSP50_7305	ACSP50_1560	ACSP50_1894	ACSP50_3377				ACSP50_1868				ACSP50_3178	ACSP50_2961
	ACSP50_1342	ACSP50_0471	ACSP50_7693	ACSP50_1666	ACSP50_1917	ACSP50_3412				ACSP50_1869				ACSP50_3221	ACSP50_2971
	ACSP50_1351	ACSP50_0473	ACSP50_7984	ACSP50_1725	ACSP50_1991	ACSP50_3446				ACSP50_1871				ACSP50_3349	ACSP50_2999
	ACSP50_1352	ACSP50_0474		ACSP50_1741	ACSP50_2035	ACSP50_3469				ACSP50_1872				ACSP50_3378	ACSP50_3024
	ACSP50_1370	ACSP50_0479		ACSP50_1764	ACSP50_2074	ACSP50_3474				ACSP50_1935				ACSP50_3385	ACSP50_3025
	ACSP50_1419	ACSP50_0480		ACSP50_1791	ACSP50_2092	ACSP50_3475				ACSP50_1949				ACSP50_3386	ACSP50_3026
	ACSP50_1422	ACSP50_0485		ACSP50_1836	ACSP50_2182	ACSP50_3482				ACSP50_1973				ACSP50_3393	ACSP50_3027
	ACSP50_1426	ACSP50_0487		ACSP50_1864	ACSP50_2186	ACSP50_3487				ACSP50_2059				ACSP50_3405	ACSP50_3028
	ACSP50_1455	ACSP50_0488		ACSP50_1896	ACSP50_2217	ACSP50_3494				ACSP50_2065				ACSP50_3653	ACSP50_3029
	ACSP50_1467	ACSP50_0489		ACSP50_1975	ACSP50_2267	ACSP50_3689				ACSP50_2081				ACSP50_3783	ACSP50_3033
	ACSP50_1468	ACSP50_0493		ACSP50_2001	ACSP50_2371	ACSP50_3727				ACSP50_2143				ACSP50_3852	ACSP50_3034
	ACSP50_1537	ACSP50_0498		ACSP50_2026	ACSP50_2476	ACSP50_3758				ACSP50_2145				ACSP50_3853	ACSP50_3035
	ACSP50_1541	ACSP50_0501		ACSP50_2044	ACSP50_2477	ACSP50_3772				ACSP50_2169				ACSP50_4134	ACSP50_3036
	ACSP50_1552	ACSP50_0517		ACSP50_2068	ACSP50_2516	ACSP50_3778				ACSP50_2177				ACSP50_4654	ACSP50_3038
	ACSP50_1563	ACSP50_0519		ACSP50_2075	ACSP50_2662	ACSP50_3801				ACSP50_2187				ACSP50_4930	ACSP50_3039
	ACSP50_1607	ACSP50_0523		ACSP50_2160	ACSP50_2736	ACSP50_3816				ACSP50_2210				ACSP50_5076	ACSP50_3041
	ACSP50_1616	ACSP50_0538		ACSP50_2172	ACSP50_2757	ACSP50_3889				ACSP50_2211				ACSP50_5077	ACSP50_3042
	ACSP50_1617	ACSP50_0541		ACSP50_2179	ACSP50_2792	ACSP50_3891				ACSP50_2212				ACSP50_5127	ACSP50_3043
	ACSP50_1647	ACSP50_0544		ACSP50_2180	ACSP50_2808	ACSP50_3956				ACSP50_2278				ACSP50_5128	ACSP50_3047
	ACSP50_1648	ACSP50_0548		ACSP50_2192	ACSP50_2837	ACSP50_4034				ACSP50_2313				ACSP50_5138	ACSP50_3049
	ACSP50_1649	ACSP50_0553		ACSP50_2215	ACSP50_2878	ACSP50_4323				ACSP50_2320				ACSP50_5141	ACSP50_3050
	ACSP50_1656	ACSP50_0557		ACSP50_2266	ACSP50_2879	ACSP50_4327				ACSP50_2351				ACSP50_5156	ACSP50_3051
	ACSP50_1657	ACSP50_0559		ACSP50_2287	ACSP50_2897	ACSP50_4336				ACSP50_2357				ACSP50_5568	ACSP50_3052
	ACSP50_1694	ACSP50_0565		ACSP50_2301	ACSP50_2900	ACSP50_4461				ACSP50_2358				ACSP50_5569	ACSP50_3053
	ACSP50_1769	ACSP50_0566		ACSP50_2325	ACSP50_2901	ACSP50_4476				ACSP50_2359				ACSP50_5570	ACSP50_3057
	ACSP50_1770	ACSP50_0567		ACSP50_2372	ACSP50_2933	ACSP50_4477				ACSP50_2360				ACSP50_5571	ACSP50_3058
	ACSP50_1771	ACSP50_0576		ACSP50_2386	ACSP50_2937	ACSP50_4479				ACSP50_2389				ACSP50_5572	ACSP50_3059
	ACSP50_1794	ACSP50_0577		ACSP50_2453	ACSP50_2938	ACSP50_4492				ACSP50_2392				ACSP50_5573	ACSP50_3060
	ACSP50_1795	ACSP50_0579		ACSP50_2455	ACSP50_2951	ACSP50_4658				ACSP50_2393				ACSP50_5588	ACSP50_3220
	ACSP50_1814	ACSP50_0583		ACSP50_2475	ACSP50_2964	ACSP50_4666				ACSP50_2395				ACSP50_5589	ACSP50_3343
	ACSP50_1817	ACSP50_0590		ACSP50_2558	ACSP50_2965	ACSP50_4679				ACSP50_2435				ACSP50_5590	ACSP50_3379
	ACSP50_1827	ACSP50_0594		ACSP50_2635	ACSP50_3056	ACSP50_4685				ACSP50_2486				ACSP50_5591	ACSP50_3380
	ACSP50_1839	ACSP50_0610		ACSP50_2636	ACSP50_3167	ACSP50_4754				ACSP50_2536				ACSP50_5592	ACSP50_3381
	ACSP50_1840	ACSP50_0612		ACSP50_2651	ACSP50_3192	ACSP50_4757				ACSP50_2581				ACSP50_5594	ACSP50_3382
	ACSP50_1841	ACSP50_0615		ACSP50_2653	ACSP50_3264	ACSP50_4799				ACSP50_2597				ACSP50_5736	ACSP50_3383
	ACSP50_1857	ACSP50_0641		ACSP50_2702	ACSP50_3360	ACSP50_4800				ACSP50_2646				ACSP50_5738	ACSP50_3391
	ACSP50_1922	ACSP50_0643		ACSP50_2703	ACSP50_3389	ACSP50_4848				ACSP50_2761				ACSP50_5739	ACSP50_3392
	ACSP50_1980	ACSP50_0652		ACSP50_2781	ACSP50_3433	ACSP50_4849				ACSP50_2889				ACSP50_5740	ACSP50_3463
	ACSP50_2043	ACSP50_0658		ACSP50_2874	ACSP50_3635	ACSP50_4949				ACSP50_3095				ACSP50_5743	ACSP50_3511
	ACSP50_2054	ACSP50_0666		ACSP50_2875	ACSP50_3698	ACSP50_4950				ACSP50_3126				ACSP50_5744	ACSP50_3854
	ACSP50_2073	ACSP50_0723		ACSP50_2941	ACSP50_3813	ACSP50_4978				ACSP50_3129				ACSP50_5747	ACSP50_3876
	ACSP50_2098	ACSP50_0733		ACSP50_3169	ACSP50_3877	ACSP50_5048				ACSP50_3130				ACSP50_5749	ACSP50_3882
	ACSP50_2167	ACSP50_0734		ACSP50_3232	ACSP50_3895	ACSP50_5099				ACSP50_3188				ACSP50_5758	ACSP50_3888
	ACSP50_2168	ACSP50_0748		ACSP50_3270	ACSP50_3966	ACSP50_5289				ACSP50_3214				ACSP50_5761	ACSP50_3892
	ACSP50_2197	ACSP50_0749		ACSP50_3310	ACSP50_4039	ACSP50_5372				ACSP50_3235				ACSP50_5765	ACSP50_3893
	ACSP50_2218	ACSP50_0767		ACSP50_3329	ACSP50_4170	ACSP50_5402				ACSP50_3236				ACSP50_5767	ACSP50_3894
	ACSP50_2273	ACSP50_0768		ACSP50_3375	ACSP50_4262	ACSP50_5545				ACSP50_3237				ACSP50_5771	ACSP50_3953
	ACSP50_2283	ACSP50_0769		ACSP50_3404	ACSP50_4278	ACSP50_5577				ACSP50_3246				ACSP50_5773	ACSP50_3954
	ACSP50_2337	ACSP50_0787		ACSP50_3407	ACSP50_4356	ACSP50_5742				ACSP50_3298				ACSP50_5800	ACSP50_3955
	ACSP50_2366	ACSP50_0788		ACSP50_3411	ACSP50_4579	ACSP50_5748				ACSP50_3299				ACSP50_5935	ACSP50_3997
	ACSP50_2412	ACSP50_0799		ACSP50_3479	ACSP50_4598	ACSP50_5750				ACSP50_3337				ACSP50_5944	ACSP50_4106
	ACSP50_2419	ACSP50_0808		ACSP50_3495	ACSP50_4662	ACSP50_5762				ACSP50_3345				ACSP50_5951	ACSP50_4135
	ACSP50_2431	ACSP50_0809		ACSP50_3509	ACSP50_4674	ACSP50_5763				ACSP50_3352				ACSP50_6144	ACSP50_4328
	ACSP50_2463	ACSP50_0810		ACSP50_3585	ACSP50_4750	ACSP50_5764				ACSP50_3353				ACSP50_6146	ACSP50_4381
	ACSP50_2532	ACSP50_0812		ACSP50_3699	ACSP50_4751	ACSP50_5932				ACSP50_3356				ACSP50_6248	ACSP50_4382
	ACSP50_2548	ACSP50_0817		ACSP50_3700	ACSP50_4752	ACSP50_5940				ACSP50_3359				ACSP50_6249	ACSP50_4396
	ACSP50_2555	ACSP50_0818		ACSP50_3705	ACSP50_5046	ACSP50_6022				ACSP50_3364				ACSP50_6275	ACSP50_4622
	ACSP50_2650	ACSP50_0819		ACSP50_3761	ACSP50_5119	ACSP50_6035				ACSP50_3371				ACSP50_6276	ACSP50_4623
	ACSP50_2694	ACSP50_0820		ACSP50_3763	ACSP50_5152	ACSP50_6101				ACSP50_3372				ACSP50_6277	ACSP50_4624
	ACSP50_2706	ACSP50_0821		ACSP50_3764	ACSP50_5207	ACSP50_6103				ACSP50_3395				ACSP50_6278	ACSP50_4625
	ACSP50_2709	ACSP50_0822		ACSP50_3821	ACSP50_5215	ACSP50_6104				ACSP50_3402				ACSP50_6279	ACSP50_4873
	ACSP50_2758	ACSP50_0823		ACSP50_3847	ACSP50_5220	ACSP50_6152				ACSP50_3431				ACSP50_6280	ACSP50_4874
	ACSP50_2759	ACSP50_0829		ACSP50_3873	ACSP50_5221	ACSP50_6322				ACSP50_3454				ACSP50_6281	ACSP50_4875
	ACSP50_2809	ACSP50_0830		ACSP50_3874	ACSP50_5222	ACSP50_6491				ACSP50_3535				ACSP50_6289	ACSP50_4910
	ACSP50_2810	ACSP50_0832		ACSP50_3883	ACSP50_5259	ACSP50_6534				ACSP50_3579				ACSP50_6384	ACSP50_4911
	ACSP50_2825	ACSP50_0833		ACSP50_3890	ACSP50_5260	ACSP50_6567				ACSP50_3586				ACSP50_6385	ACSP50_4912
	ACSP50_2840	ACSP50_0836		ACSP50_3907	ACSP50_5328	ACSP50_6663				ACSP50_3612				ACSP50_6386	ACSP50_4920
	ACSP50_2869	ACSP50_0854		ACSP50_4008	ACSP50_5384	ACSP50_6664				ACSP50_3613				ACSP50_6398	ACSP50_4921
	ACSP50_2926	ACSP50_0897		ACSP50_4182	ACSP50_5438	ACSP50_6832				ACSP50_3788				ACSP50_6412	ACSP50_4922
	ACSP50_2927	ACSP50_0906		ACSP50_4184	ACSP50_5617	ACSP50_6870				ACSP50_3794				ACSP50_6638	ACSP50_4923
	ACSP50_2945	ACSP50_0907		ACSP50_4204	ACSP50_5659	ACSP50_6939				ACSP50_3799				ACSP50_6662	ACSP50_4931
	ACSP50_2953	ACSP50_0908		ACSP50_4307	ACSP50_5670	ACSP50_7009				ACSP50_3800				ACSP50_6665	ACSP50_5142
	ACSP50_2973	ACSP50_0909		ACSP50_4322	ACSP50_5713	ACSP50_7056				ACSP50_3814				ACSP50_6916	ACSP50_5143
	ACSP50_3191	ACSP50_0910		ACSP50_4338	ACSP50_6108	ACSP50_7125				ACSP50_3830				ACSP50_6940	ACSP50_5144
	ACSP50_3204	ACSP50_0911		ACSP50_4358	ACSP50_6361	ACSP50_7210				ACSP50_3831				ACSP50_7080	ACSP50_5164
	ACSP50_3217	ACSP50_0912		ACSP50_4431	ACSP50_6399	ACSP50_7252				ACSP50_4072				ACSP50_7499	ACSP50_5263
	ACSP50_3241	ACSP50_0913		ACSP50_4451	ACSP50_6408	ACSP50_7368				ACSP50_4103				ACSP50_7764	ACSP50_5329
	ACSP50_3301	ACSP50_0916		ACSP50_4463	ACSP50_6410	ACSP50_7491				ACSP50_4104				ACSP50_7809	ACSP50_5418
	ACSP50_3346	ACSP50_0917		ACSP50_4549	ACSP50_6411	ACSP50_7492				ACSP50_4114				ACSP50_7974	ACSP50_5880
	ACSP50_3361	ACSP50_0920		ACSP50_4669	ACSP50_6452	ACSP50_7493				ACSP50_4127				ACSP50_8165	ACSP50_5926
	ACSP50_3465	ACSP50_0921		ACSP50_4726	ACSP50_6453	ACSP50_7495				ACSP50_4128				ACSP50_8166	ACSP50_5999
	ACSP50_3538	ACSP50_0922		ACSP50_4779	ACSP50_6456	ACSP50_7496				ACSP50_4151				ACSP50_8224	ACSP50_6038
	ACSP50_3552	ACSP50_0924		ACSP50_4810	ACSP50_6461	ACSP50_7497				ACSP50_4231				ACSP50_8228	ACSP50_6039
	ACSP50_3577	ACSP50_0925		ACSP50_4850	ACSP50_6499	ACSP50_7502				ACSP50_4233				ACSP50_8230	ACSP50_6083
	ACSP50_3720	ACSP50_0926		ACSP50_4892	ACSP50_6500	ACSP50_7530				ACSP50_4266				ACSP50_8304	ACSP50_6147
	ACSP50_3735	ACSP50_0927		ACSP50_4914	ACSP50_6501	ACSP50_7627				ACSP50_4269				ACSP50_8346	ACSP50_6149
	ACSP50_3769	ACSP50_0936		ACSP50_4918	ACSP50_6504	ACSP50_7714				ACSP50_4326				ACSP50_8374	ACSP50_6150
	ACSP50_3770	ACSP50_0940		ACSP50_4924	ACSP50_6554	ACSP50_7759				ACSP50_4473					ACSP50_6153
	ACSP50_3858	ACSP50_0943		ACSP50_4927	ACSP50_6557	ACSP50_8020				ACSP50_4475					ACSP50_6313
	ACSP50_3866	ACSP50_0945		ACSP50_4929	ACSP50_6558	ACSP50_8203				ACSP50_4578					ACSP50_6401
	ACSP50_3867	ACSP50_0947		ACSP50_4998	ACSP50_6570	ACSP50_8208				ACSP50_4745					ACSP50_6402
	ACSP50_3925	ACSP50_0950		ACSP50_5026	ACSP50_6576	ACSP50_8221				ACSP50_4756					ACSP50_6403
	ACSP50_3977	ACSP50_0952		ACSP50_5075	ACSP50_6577	ACSP50_8222				ACSP50_4856					ACSP50_6450
	ACSP50_4171	ACSP50_0966		ACSP50_5165	ACSP50_6608	ACSP50_8305				ACSP50_4869					ACSP50_6455
	ACSP50_4222	ACSP50_0970		ACSP50_5217	ACSP50_6609	ACSP50_8349				ACSP50_4900					ACSP50_6505
	ACSP50_4223	ACSP50_0995		ACSP50_5218	ACSP50_6611	ACSP50_8369				ACSP50_4948					ACSP50_6547
	ACSP50_4224	ACSP50_0998		ACSP50_5219	ACSP50_6731	ACSP50_8391				ACSP50_5278					ACSP50_6572
	ACSP50_4225	ACSP50_0999		ACSP50_5337	ACSP50_6779					ACSP50_5318					ACSP50_6573
	ACSP50_4352	ACSP50_1000		ACSP50_5400	ACSP50_6780					ACSP50_5357					ACSP50_6593
	ACSP50_4355	ACSP50_1001		ACSP50_5434	ACSP50_6781					ACSP50_5358					ACSP50_6610
	ACSP50_4395	ACSP50_1008		ACSP50_5458	ACSP50_6782					ACSP50_5415					ACSP50_6710
	ACSP50_4582	ACSP50_1019		ACSP50_5494	ACSP50_6806					ACSP50_5540					ACSP50_7079
	ACSP50_4596	ACSP50_1020		ACSP50_5563	ACSP50_6819					ACSP50_5549					ACSP50_7137
	ACSP50_4611	ACSP50_1029		ACSP50_5575	ACSP50_6842					ACSP50_5576					ACSP50_7166
	ACSP50_4673	ACSP50_1034		ACSP50_5688	ACSP50_6843					ACSP50_5708					ACSP50_7290
	ACSP50_4830	ACSP50_1036		ACSP50_5707	ACSP50_6881					ACSP50_5715					ACSP50_7584
	ACSP50_4839	ACSP50_1037		ACSP50_6006	ACSP50_6904					ACSP50_5730					ACSP50_7586
	ACSP50_4893	ACSP50_1038		ACSP50_6141	ACSP50_7034					ACSP50_5731					ACSP50_7587
	ACSP50_4908	ACSP50_1039		ACSP50_6180	ACSP50_7077					ACSP50_5732					ACSP50_7588
	ACSP50_4925	ACSP50_1042		ACSP50_6321	ACSP50_7078					ACSP50_5733					ACSP50_7593
	ACSP50_4999	ACSP50_1063		ACSP50_6323	ACSP50_7096					ACSP50_5734					ACSP50_7607
	ACSP50_5019	ACSP50_1082		ACSP50_6352	ACSP50_7115					ACSP50_5735					ACSP50_7613
	ACSP50_5024	ACSP50_1096		ACSP50_6354	ACSP50_7116					ACSP50_5737					ACSP50_7630
	ACSP50_5032	ACSP50_1098		ACSP50_6355	ACSP50_7120					ACSP50_5741					ACSP50_7683
	ACSP50_5045	ACSP50_1099		ACSP50_6356	ACSP50_7135					ACSP50_5756					ACSP50_7760
	ACSP50_5100	ACSP50_1106		ACSP50_6383	ACSP50_7171					ACSP50_5757					ACSP50_7785
	ACSP50_5133	ACSP50_1109		ACSP50_6388	ACSP50_7190					ACSP50_5768					ACSP50_8023
	ACSP50_5146	ACSP50_1114		ACSP50_6389	ACSP50_7228					ACSP50_5769					ACSP50_8034
	ACSP50_5187	ACSP50_1124		ACSP50_6417	ACSP50_7229					ACSP50_5770					ACSP50_8131
	ACSP50_5208	ACSP50_1131		ACSP50_6457	ACSP50_7247					ACSP50_5772					ACSP50_8136
	ACSP50_5209	ACSP50_1134		ACSP50_6482	ACSP50_7327					ACSP50_5774					ACSP50_8140
	ACSP50_5210	ACSP50_1135		ACSP50_6498	ACSP50_7409					ACSP50_5776					ACSP50_8162
	ACSP50_5225	ACSP50_1136		ACSP50_6521	ACSP50_7452					ACSP50_5778					ACSP50_8163
	ACSP50_5264	ACSP50_1149		ACSP50_6532	ACSP50_7455					ACSP50_5780					ACSP50_8164
	ACSP50_5271	ACSP50_1151		ACSP50_6548	ACSP50_7460					ACSP50_5791					ACSP50_8269
	ACSP50_5272	ACSP50_1157		ACSP50_6579	ACSP50_7513					ACSP50_5814					ACSP50_8400
	ACSP50_5291	ACSP50_1178		ACSP50_6615	ACSP50_7524					ACSP50_5816
	ACSP50_5321	ACSP50_1200		ACSP50_6617	ACSP50_7532					ACSP50_5860
	ACSP50_5322	ACSP50_1204		ACSP50_6643	ACSP50_7536					ACSP50_5882
	ACSP50_5339	ACSP50_1222		ACSP50_6681	ACSP50_7541					ACSP50_5886
	ACSP50_5342	ACSP50_1232		ACSP50_6682	ACSP50_7583					ACSP50_5888
	ACSP50_5346	ACSP50_1279		ACSP50_6804	ACSP50_7609					ACSP50_5889
	ACSP50_5365	ACSP50_1306		ACSP50_6809	ACSP50_7611					ACSP50_5897
	ACSP50_5465	ACSP50_1312		ACSP50_6820	ACSP50_7645					ACSP50_5901
	ACSP50_5483	ACSP50_1345		ACSP50_6823	ACSP50_7649					ACSP50_5927
	ACSP50_5537	ACSP50_1353		ACSP50_6825	ACSP50_7651					ACSP50_5942
	ACSP50_5558	ACSP50_1361		ACSP50_6920	ACSP50_7652					ACSP50_5952
	ACSP50_5559	ACSP50_1372		ACSP50_6997	ACSP50_7713					ACSP50_5957
	ACSP50_5560	ACSP50_1380		ACSP50_6998	ACSP50_7717					ACSP50_5960
	ACSP50_5566	ACSP50_1381		ACSP50_6999	ACSP50_7727					ACSP50_5961
	ACSP50_5809	ACSP50_1396		ACSP50_7008	ACSP50_7728					ACSP50_5978
	ACSP50_5885	ACSP50_1397		ACSP50_7148	ACSP50_7787					ACSP50_5979
	ACSP50_5945	ACSP50_1398		ACSP50_7186	ACSP50_7788					ACSP50_5981
	ACSP50_5946	ACSP50_1405		ACSP50_7200	ACSP50_7839					ACSP50_5983
	ACSP50_5949	ACSP50_1406		ACSP50_7272	ACSP50_7853					ACSP50_5986
	ACSP50_5987	ACSP50_1408		ACSP50_7281	ACSP50_7857					ACSP50_6000
	ACSP50_5988	ACSP50_1413		ACSP50_7289	ACSP50_7858					ACSP50_6031
	ACSP50_5995	ACSP50_1415		ACSP50_7328	ACSP50_7861					ACSP50_6032
	ACSP50_6044	ACSP50_1431		ACSP50_7387	ACSP50_7873					ACSP50_6033
	ACSP50_6067	ACSP50_1458		ACSP50_7433	ACSP50_7983					ACSP50_6047
	ACSP50_6253	ACSP50_1461		ACSP50_7539	ACSP50_8085					ACSP50_6102
	ACSP50_6263	ACSP50_1466		ACSP50_7570	ACSP50_8086					ACSP50_6224
	ACSP50_6272	ACSP50_1472		ACSP50_7610	ACSP50_8092					ACSP50_6229
	ACSP50_6340	ACSP50_1485		ACSP50_7615	ACSP50_8093					ACSP50_6255
	ACSP50_6342	ACSP50_1554		ACSP50_7644	ACSP50_8094					ACSP50_6256
	ACSP50_6377	ACSP50_1555		ACSP50_7646	ACSP50_8103					ACSP50_6257
	ACSP50_6392	ACSP50_1556		ACSP50_7647	ACSP50_8110					ACSP50_6258
	ACSP50_6409	ACSP50_1558		ACSP50_7665	ACSP50_8117					ACSP50_6259
	ACSP50_6415	ACSP50_1577		ACSP50_7696	ACSP50_8120					ACSP50_6260
	ACSP50_6437	ACSP50_1583		ACSP50_7715	ACSP50_8137					ACSP50_6264
	ACSP50_6439	ACSP50_1593		ACSP50_7738	ACSP50_8187					ACSP50_6268
	ACSP50_6441	ACSP50_1595		ACSP50_7741	ACSP50_8316					ACSP50_6283
	ACSP50_6485	ACSP50_1608		ACSP50_7742	ACSP50_8323					ACSP50_6284
	ACSP50_6530	ACSP50_1611		ACSP50_7751	ACSP50_8345					ACSP50_6285
	ACSP50_6537	ACSP50_1626		ACSP50_7755	ACSP50_8401					ACSP50_6286
	ACSP50_6540	ACSP50_1627		ACSP50_7786						ACSP50_6287
	ACSP50_6549	ACSP50_1660		ACSP50_7838						ACSP50_6288
	ACSP50_6594	ACSP50_1747		ACSP50_7860						ACSP50_6290
	ACSP50_6651	ACSP50_1749		ACSP50_7900						ACSP50_6291
	ACSP50_6659	ACSP50_1750		ACSP50_7952						ACSP50_6312
	ACSP50_6671	ACSP50_1751		ACSP50_7964						ACSP50_6512
	ACSP50_6676	ACSP50_1752		ACSP50_8006						ACSP50_6513
	ACSP50_6709	ACSP50_1753		ACSP50_8009						ACSP50_6648
	ACSP50_6738	ACSP50_1763		ACSP50_8072						ACSP50_6697
	ACSP50_6740	ACSP50_1796		ACSP50_8073						ACSP50_6713
	ACSP50_6756	ACSP50_1824		ACSP50_8074						ACSP50_6714
	ACSP50_6814	ACSP50_1866		ACSP50_8112						ACSP50_6715
	ACSP50_6844	ACSP50_1870		ACSP50_8144						ACSP50_6717
	ACSP50_6882	ACSP50_1882		ACSP50_8266						ACSP50_6764
	ACSP50_6903	ACSP50_1883		ACSP50_8282						ACSP50_6765
	ACSP50_6926	ACSP50_1884		ACSP50_8294						ACSP50_6857
	ACSP50_6927	ACSP50_1893		ACSP50_8315						ACSP50_6917
	ACSP50_6979	ACSP50_1897		ACSP50_8370						ACSP50_6931
	ACSP50_6980	ACSP50_1904		ACSP50_8382						ACSP50_6932
	ACSP50_7030	ACSP50_1907		ACSP50_8383						ACSP50_6933
	ACSP50_7043	ACSP50_1908		ACSP50_8399						ACSP50_6934
	ACSP50_7044	ACSP50_1909								ACSP50_6977
	ACSP50_7076	ACSP50_1911								ACSP50_7020
	ACSP50_7090	ACSP50_1912								ACSP50_7064
	ACSP50_7095	ACSP50_1923								ACSP50_7072
	ACSP50_7169	ACSP50_1929								ACSP50_7075
	ACSP50_7178	ACSP50_1936								ACSP50_7127
	ACSP50_7194	ACSP50_1937								ACSP50_7128
	ACSP50_7278	ACSP50_1938								ACSP50_7129
	ACSP50_7279	ACSP50_1939								ACSP50_7254
	ACSP50_7343	ACSP50_1940								ACSP50_7381
	ACSP50_7347	ACSP50_1947								ACSP50_7391
	ACSP50_7348	ACSP50_1948								ACSP50_7500
	ACSP50_7349	ACSP50_1951								ACSP50_7527
	ACSP50_7363	ACSP50_1958								ACSP50_7699
	ACSP50_7370	ACSP50_1969								ACSP50_7779
	ACSP50_7389	ACSP50_1970								ACSP50_7907
	ACSP50_7437	ACSP50_1972								ACSP50_7909
	ACSP50_7454	ACSP50_1974								ACSP50_7914
	ACSP50_7456	ACSP50_1977								ACSP50_7925
	ACSP50_7480	ACSP50_1983								ACSP50_7926
	ACSP50_7534	ACSP50_1988								ACSP50_7927
	ACSP50_7540	ACSP50_1989								ACSP50_7978
	ACSP50_7546	ACSP50_1990								ACSP50_8113
	ACSP50_7547	ACSP50_1993								ACSP50_8122
	ACSP50_7554	ACSP50_1997								ACSP50_8229
	ACSP50_7555	ACSP50_1999								ACSP50_8241
	ACSP50_7557	ACSP50_2009								ACSP50_8242
	ACSP50_7566	ACSP50_2011								ACSP50_8251
	ACSP50_7568	ACSP50_2012								ACSP50_8264
	ACSP50_7576	ACSP50_2016
	ACSP50_7581	ACSP50_2017
	ACSP50_7582	ACSP50_2018
	ACSP50_7585	ACSP50_2025
	ACSP50_7598	ACSP50_2036
	ACSP50_7614	ACSP50_2037
	ACSP50_7631	ACSP50_2040
	ACSP50_7635	ACSP50_2049
	ACSP50_7637	ACSP50_2053
	ACSP50_7648	ACSP50_2062
	ACSP50_7678	ACSP50_2063
	ACSP50_7679	ACSP50_2064
	ACSP50_7716	ACSP50_2067
	ACSP50_7789	ACSP50_2072
	ACSP50_7790	ACSP50_2079
	ACSP50_7794	ACSP50_2087
	ACSP50_7819	ACSP50_2088
	ACSP50_7820	ACSP50_2094
	ACSP50_7828	ACSP50_2095
	ACSP50_7829	ACSP50_2100
	ACSP50_7837	ACSP50_2101
	ACSP50_7841	ACSP50_2102
	ACSP50_7848	ACSP50_2103
	ACSP50_7855	ACSP50_2104
	ACSP50_7896	ACSP50_2105
	ACSP50_7957	ACSP50_2115
	ACSP50_7982	ACSP50_2117
	ACSP50_7985	ACSP50_2120
	ACSP50_7986	ACSP50_2127
	ACSP50_7995	ACSP50_2128
	ACSP50_8001	ACSP50_2130
	ACSP50_8032	ACSP50_2131
	ACSP50_8041	ACSP50_2132
	ACSP50_8051	ACSP50_2133
	ACSP50_8052	ACSP50_2138
	ACSP50_8061	ACSP50_2139
	ACSP50_8079	ACSP50_2140
	ACSP50_8080	ACSP50_2142
	ACSP50_8081	ACSP50_2144
	ACSP50_8101	ACSP50_2146
	ACSP50_8118	ACSP50_2147
	ACSP50_8126	ACSP50_2148
	ACSP50_8135	ACSP50_2149
	ACSP50_8177	ACSP50_2150
	ACSP50_8199	ACSP50_2153
	ACSP50_8201	ACSP50_2154
	ACSP50_8219	ACSP50_2155
	ACSP50_8267	ACSP50_2156
	ACSP50_8313	ACSP50_2157
	ACSP50_8317	ACSP50_2158
	ACSP50_8328	ACSP50_2170
	ACSP50_8336	ACSP50_2171
	ACSP50_8338	ACSP50_2176
	ACSP50_8339	ACSP50_2184
	ACSP50_8353	ACSP50_2191
	ACSP50_8366	ACSP50_2194
	ACSP50_8381	ACSP50_2198
		ACSP50_2200
		ACSP50_2201
		ACSP50_2208
		ACSP50_2209
		ACSP50_2220
		ACSP50_2227
		ACSP50_2228
		ACSP50_2235
		ACSP50_2238
		ACSP50_2244
		ACSP50_2246
		ACSP50_2247
		ACSP50_2263
		ACSP50_2265
		ACSP50_2281
		ACSP50_2284
		ACSP50_2289
		ACSP50_2310
		ACSP50_2311
		ACSP50_2312
		ACSP50_2321
		ACSP50_2322
		ACSP50_2327
		ACSP50_2331
		ACSP50_2334
		ACSP50_2349
		ACSP50_2362
		ACSP50_2374
		ACSP50_2376
		ACSP50_2388
		ACSP50_2391
		ACSP50_2396
		ACSP50_2397
		ACSP50_2425
		ACSP50_2430
		ACSP50_2432
		ACSP50_2439
		ACSP50_2444
		ACSP50_2445
		ACSP50_2446
		ACSP50_2447
		ACSP50_2448
		ACSP50_2449
		ACSP50_2450
		ACSP50_2451
		ACSP50_2452
		ACSP50_2464
		ACSP50_2468
		ACSP50_2469
		ACSP50_2470
		ACSP50_2471
		ACSP50_2472
		ACSP50_2483
		ACSP50_2487
		ACSP50_2493
		ACSP50_2495
		ACSP50_2496
		ACSP50_2497
		ACSP50_2498
		ACSP50_2509
		ACSP50_2510
		ACSP50_2540
		ACSP50_2542
		ACSP50_2549
		ACSP50_2553
		ACSP50_2557
		ACSP50_2559
		ACSP50_2562
		ACSP50_2575
		ACSP50_2576
		ACSP50_2582
		ACSP50_2585
		ACSP50_2589
		ACSP50_2590
		ACSP50_2591
		ACSP50_2594
		ACSP50_2595
		ACSP50_2598
		ACSP50_2605
		ACSP50_2618
		ACSP50_2624
		ACSP50_2641
		ACSP50_2643
		ACSP50_2645
		ACSP50_2647
		ACSP50_2648
		ACSP50_2649
		ACSP50_2664
		ACSP50_2667
		ACSP50_2668
		ACSP50_2669
		ACSP50_2676
		ACSP50_2677
		ACSP50_2682
		ACSP50_2683
		ACSP50_2684
		ACSP50_2685
		ACSP50_2686
		ACSP50_2707
		ACSP50_2730
		ACSP50_2731
		ACSP50_2732
		ACSP50_2733
		ACSP50_2740
		ACSP50_2742
		ACSP50_2747
		ACSP50_2748
		ACSP50_2749
		ACSP50_2776
		ACSP50_2806
		ACSP50_2807
		ACSP50_2813
		ACSP50_2816
		ACSP50_2849
		ACSP50_2852
		ACSP50_2854
		ACSP50_2858
		ACSP50_2903
		ACSP50_2924
		ACSP50_2929
		ACSP50_2931
		ACSP50_2942
		ACSP50_2956
		ACSP50_2963
		ACSP50_2978
		ACSP50_2979
		ACSP50_2982
		ACSP50_2983
		ACSP50_2988
		ACSP50_2989
		ACSP50_2991
		ACSP50_2992
		ACSP50_3001
		ACSP50_3006
		ACSP50_3008
		ACSP50_3083
		ACSP50_3084
		ACSP50_3091
		ACSP50_3096
		ACSP50_3097
		ACSP50_3098
		ACSP50_3099
		ACSP50_3102
		ACSP50_3103
		ACSP50_3104
		ACSP50_3105
		ACSP50_3115
		ACSP50_3116
		ACSP50_3117
		ACSP50_3118
		ACSP50_3119
		ACSP50_3120
		ACSP50_3123
		ACSP50_3124
		ACSP50_3125
		ACSP50_3127
		ACSP50_3138
		ACSP50_3144
		ACSP50_3148
		ACSP50_3151
		ACSP50_3158
		ACSP50_3160
		ACSP50_3175
		ACSP50_3195
		ACSP50_3199
		ACSP50_3208
		ACSP50_3211
		ACSP50_3213
		ACSP50_3230
		ACSP50_3233
		ACSP50_3244
		ACSP50_3245
		ACSP50_3248
		ACSP50_3254
		ACSP50_3261
		ACSP50_3281
		ACSP50_3289
		ACSP50_3295
		ACSP50_3302
		ACSP50_3305
		ACSP50_3307
		ACSP50_3309
		ACSP50_3322
		ACSP50_3323
		ACSP50_3324
		ACSP50_3336
		ACSP50_3341
		ACSP50_3347
		ACSP50_3351
		ACSP50_3354
		ACSP50_3357
		ACSP50_3358
		ACSP50_3365
		ACSP50_3366
		ACSP50_3367
		ACSP50_3370
		ACSP50_3373
		ACSP50_3387
		ACSP50_3400
		ACSP50_3409
		ACSP50_3410
		ACSP50_3415
		ACSP50_3417
		ACSP50_3423
		ACSP50_3424
		ACSP50_3426
		ACSP50_3427
		ACSP50_3432
		ACSP50_3435
		ACSP50_3438
		ACSP50_3439
		ACSP50_3440
		ACSP50_3441
		ACSP50_3442
		ACSP50_3443
		ACSP50_3449
		ACSP50_3460
		ACSP50_3462
		ACSP50_3471
		ACSP50_3472
		ACSP50_3486
		ACSP50_3488
		ACSP50_3489
		ACSP50_3490
		ACSP50_3493
		ACSP50_3496
		ACSP50_3498
		ACSP50_3499
		ACSP50_3504
		ACSP50_3505
		ACSP50_3508
		ACSP50_3513
		ACSP50_3514
		ACSP50_3516
		ACSP50_3517
		ACSP50_3518
		ACSP50_3519
		ACSP50_3520
		ACSP50_3522
		ACSP50_3540
		ACSP50_3541
		ACSP50_3549
		ACSP50_3551
		ACSP50_3553
		ACSP50_3555
		ACSP50_3556
		ACSP50_3559
		ACSP50_3569
		ACSP50_3571
		ACSP50_3573
		ACSP50_3574
		ACSP50_3587
		ACSP50_3614
		ACSP50_3615
		ACSP50_3616
		ACSP50_3617
		ACSP50_3626
		ACSP50_3627
		ACSP50_3630
		ACSP50_3632
		ACSP50_3633
		ACSP50_3636
		ACSP50_3637
		ACSP50_3649
		ACSP50_3654
		ACSP50_3657
		ACSP50_3662
		ACSP50_3663
		ACSP50_3665
		ACSP50_3667
		ACSP50_3669
		ACSP50_3670
		ACSP50_3671
		ACSP50_3673
		ACSP50_3674
		ACSP50_3677
		ACSP50_3679
		ACSP50_3680
		ACSP50_3681
		ACSP50_3684
		ACSP50_3685
		ACSP50_3693
		ACSP50_3708
		ACSP50_3709
		ACSP50_3710
		ACSP50_3711
		ACSP50_3713
		ACSP50_3714
		ACSP50_3722
		ACSP50_3728
		ACSP50_3729
		ACSP50_3738
		ACSP50_3739
		ACSP50_3741
		ACSP50_3742
		ACSP50_3743
		ACSP50_3751
		ACSP50_3757
		ACSP50_3781
		ACSP50_3782
		ACSP50_3784
		ACSP50_3785
		ACSP50_3787
		ACSP50_3792
		ACSP50_3793
		ACSP50_3795
		ACSP50_3796
		ACSP50_3797
		ACSP50_3798
		ACSP50_3802
		ACSP50_3815
		ACSP50_3818
		ACSP50_3832
		ACSP50_3834
		ACSP50_3849
		ACSP50_3857
		ACSP50_3870
		ACSP50_3906
		ACSP50_3957
		ACSP50_3969
		ACSP50_3978
		ACSP50_3988
		ACSP50_3990
		ACSP50_3991
		ACSP50_3992
		ACSP50_3993
		ACSP50_4007
		ACSP50_4012
		ACSP50_4014
		ACSP50_4022
		ACSP50_4029
		ACSP50_4035
		ACSP50_4036
		ACSP50_4037
		ACSP50_4047
		ACSP50_4048
		ACSP50_4049
		ACSP50_4050
		ACSP50_4055
		ACSP50_4056
		ACSP50_4057
		ACSP50_4058
		ACSP50_4059
		ACSP50_4060
		ACSP50_4061
		ACSP50_4066
		ACSP50_4067
		ACSP50_4068
		ACSP50_4069
		ACSP50_4070
		ACSP50_4071
		ACSP50_4079
		ACSP50_4087
		ACSP50_4107
		ACSP50_4117
		ACSP50_4118
		ACSP50_4121
		ACSP50_4122
		ACSP50_4129
		ACSP50_4133
		ACSP50_4136
		ACSP50_4141
		ACSP50_4144
		ACSP50_4145
		ACSP50_4146
		ACSP50_4147
		ACSP50_4149
		ACSP50_4157
		ACSP50_4168
		ACSP50_4178
		ACSP50_4181
		ACSP50_4191
		ACSP50_4192
		ACSP50_4195
		ACSP50_4196
		ACSP50_4205
		ACSP50_4206
		ACSP50_4209
		ACSP50_4216
		ACSP50_4217
		ACSP50_4218
		ACSP50_4221
		ACSP50_4238
		ACSP50_4249
		ACSP50_4251
		ACSP50_4256
		ACSP50_4260
		ACSP50_4263
		ACSP50_4267
		ACSP50_4283
		ACSP50_4296
		ACSP50_4297
		ACSP50_4300
		ACSP50_4301
		ACSP50_4304
		ACSP50_4324
		ACSP50_4325
		ACSP50_4340
		ACSP50_4344
		ACSP50_4346
		ACSP50_4362
		ACSP50_4378
		ACSP50_4387
		ACSP50_4399
		ACSP50_4403
		ACSP50_4415
		ACSP50_4440
		ACSP50_4441
		ACSP50_4442
		ACSP50_4445
		ACSP50_4449
		ACSP50_4452
		ACSP50_4462
		ACSP50_4465
		ACSP50_4466
		ACSP50_4468
		ACSP50_4469
		ACSP50_4472
		ACSP50_4474
		ACSP50_4481
		ACSP50_4482
		ACSP50_4483
		ACSP50_4487
		ACSP50_4503
		ACSP50_4504
		ACSP50_4524
		ACSP50_4535
		ACSP50_4542
		ACSP50_4545
		ACSP50_4547
		ACSP50_4548
		ACSP50_4556
		ACSP50_4572
		ACSP50_4614
		ACSP50_4616
		ACSP50_4618
		ACSP50_4619
		ACSP50_4635
		ACSP50_4636
		ACSP50_4638
		ACSP50_4641
		ACSP50_4642
		ACSP50_4646
		ACSP50_4649
		ACSP50_4650
		ACSP50_4655
		ACSP50_4656
		ACSP50_4671
		ACSP50_4672
		ACSP50_4711
		ACSP50_4712
		ACSP50_4715
		ACSP50_4724
		ACSP50_4725
		ACSP50_4731
		ACSP50_4732
		ACSP50_4736
		ACSP50_4738
		ACSP50_4739
		ACSP50_4753
		ACSP50_4755
		ACSP50_4758
		ACSP50_4760
		ACSP50_4761
		ACSP50_4770
		ACSP50_4772
		ACSP50_4774
		ACSP50_4775
		ACSP50_4802
		ACSP50_4809
		ACSP50_4812
		ACSP50_4824
		ACSP50_4827
		ACSP50_4828
		ACSP50_4829
		ACSP50_4831
		ACSP50_4833
		ACSP50_4834
		ACSP50_4841
		ACSP50_4846
		ACSP50_4847
		ACSP50_4859
		ACSP50_4872
		ACSP50_4876
		ACSP50_4880
		ACSP50_4882
		ACSP50_4886
		ACSP50_4894
		ACSP50_4895
		ACSP50_4897
		ACSP50_4902
		ACSP50_4903
		ACSP50_4915
		ACSP50_4916
		ACSP50_4917
		ACSP50_4932
		ACSP50_4952
		ACSP50_4953
		ACSP50_4962
		ACSP50_4965
		ACSP50_4979
		ACSP50_4984
		ACSP50_4985
		ACSP50_4987
		ACSP50_4988
		ACSP50_4989
		ACSP50_4994
		ACSP50_5012
		ACSP50_5027
		ACSP50_5033
		ACSP50_5036
		ACSP50_5037
		ACSP50_5043
		ACSP50_5047
		ACSP50_5049
		ACSP50_5051
		ACSP50_5058
		ACSP50_5061
		ACSP50_5062
		ACSP50_5067
		ACSP50_5068
		ACSP50_5084
		ACSP50_5090
		ACSP50_5091
		ACSP50_5096
		ACSP50_5116
		ACSP50_5140
		ACSP50_5149
		ACSP50_5195
		ACSP50_5249
		ACSP50_5261
		ACSP50_5274
		ACSP50_5275
		ACSP50_5279
		ACSP50_5280
		ACSP50_5281
		ACSP50_5288
		ACSP50_5292
		ACSP50_5294
		ACSP50_5295
		ACSP50_5296
		ACSP50_5307
		ACSP50_5309
		ACSP50_5310
		ACSP50_5313
		ACSP50_5317
		ACSP50_5326
		ACSP50_5332
		ACSP50_5333
		ACSP50_5355
		ACSP50_5356
		ACSP50_5359
		ACSP50_5360
		ACSP50_5367
		ACSP50_5369
		ACSP50_5371
		ACSP50_5374
		ACSP50_5375
		ACSP50_5376
		ACSP50_5377
		ACSP50_5378
		ACSP50_5379
		ACSP50_5385
		ACSP50_5386
		ACSP50_5390
		ACSP50_5397
		ACSP50_5403
		ACSP50_5404
		ACSP50_5413
		ACSP50_5414
		ACSP50_5416
		ACSP50_5427
		ACSP50_5446
		ACSP50_5447
		ACSP50_5448
		ACSP50_5452
		ACSP50_5453
		ACSP50_5454
		ACSP50_5456
		ACSP50_5464
		ACSP50_5471
		ACSP50_5475
		ACSP50_5492
		ACSP50_5499
		ACSP50_5505
		ACSP50_5506
		ACSP50_5508
		ACSP50_5511
		ACSP50_5516
		ACSP50_5517
		ACSP50_5518
		ACSP50_5521
		ACSP50_5522
		ACSP50_5525
		ACSP50_5535
		ACSP50_5536
		ACSP50_5542
		ACSP50_5543
		ACSP50_5547
		ACSP50_5548
		ACSP50_5556
		ACSP50_5574
		ACSP50_5578
		ACSP50_5580
		ACSP50_5582
		ACSP50_5598
		ACSP50_5602
		ACSP50_5603
		ACSP50_5604
		ACSP50_5605
		ACSP50_5620
		ACSP50_5621
		ACSP50_5623
		ACSP50_5625
		ACSP50_5639
		ACSP50_5640
		ACSP50_5641
		ACSP50_5642
		ACSP50_5644
		ACSP50_5645
		ACSP50_5657
		ACSP50_5661
		ACSP50_5662
		ACSP50_5667
		ACSP50_5668
		ACSP50_5671
		ACSP50_5681
		ACSP50_5682
		ACSP50_5692
		ACSP50_5693
		ACSP50_5696
		ACSP50_5702
		ACSP50_5711
		ACSP50_5719
		ACSP50_5725
		ACSP50_5726
		ACSP50_5728
		ACSP50_5745
		ACSP50_5746
		ACSP50_5753
		ACSP50_5754
		ACSP50_5759
		ACSP50_5760
		ACSP50_5766
		ACSP50_5777
		ACSP50_5779
		ACSP50_5781
		ACSP50_5782
		ACSP50_5784
		ACSP50_5785
		ACSP50_5788
		ACSP50_5793
		ACSP50_5794
		ACSP50_5799
		ACSP50_5801
		ACSP50_5802
		ACSP50_5813
		ACSP50_5855
		ACSP50_5858
		ACSP50_5859
		ACSP50_5861
		ACSP50_5862
		ACSP50_5874
		ACSP50_5883
		ACSP50_5887
		ACSP50_5890
		ACSP50_5894
		ACSP50_5895
		ACSP50_5898
		ACSP50_5902
		ACSP50_5903
		ACSP50_5904
		ACSP50_5905
		ACSP50_5906
		ACSP50_5907
		ACSP50_5908
		ACSP50_5909
		ACSP50_5910
		ACSP50_5911
		ACSP50_5912
		ACSP50_5913
		ACSP50_5914
		ACSP50_5915
		ACSP50_5916
		ACSP50_5918
		ACSP50_5928
		ACSP50_5929
		ACSP50_5930
		ACSP50_5934
		ACSP50_5936
		ACSP50_5937
		ACSP50_5941
		ACSP50_5943
		ACSP50_5954
		ACSP50_5959
		ACSP50_5962
		ACSP50_5975
		ACSP50_5977
		ACSP50_5980
		ACSP50_5982
		ACSP50_5984
		ACSP50_5998
		ACSP50_6004
		ACSP50_6008
		ACSP50_6012
		ACSP50_6021
		ACSP50_6023
		ACSP50_6024
		ACSP50_6030
		ACSP50_6034
		ACSP50_6036
		ACSP50_6045
		ACSP50_6048
		ACSP50_6052
		ACSP50_6056
		ACSP50_6057
		ACSP50_6058
		ACSP50_6059
		ACSP50_6060
		ACSP50_6062
		ACSP50_6063
		ACSP50_6064
		ACSP50_6066
		ACSP50_6070
		ACSP50_6074
		ACSP50_6075
		ACSP50_6079
		ACSP50_6080
		ACSP50_6085
		ACSP50_6093
		ACSP50_6094
		ACSP50_6095
		ACSP50_6096
		ACSP50_6097
		ACSP50_6098
		ACSP50_6099
		ACSP50_6106
		ACSP50_6110
		ACSP50_6111
		ACSP50_6113
		ACSP50_6121
		ACSP50_6122
		ACSP50_6139
		ACSP50_6154
		ACSP50_6155
		ACSP50_6156
		ACSP50_6157
		ACSP50_6161
		ACSP50_6163
		ACSP50_6164
		ACSP50_6165
		ACSP50_6168
		ACSP50_6169
		ACSP50_6171
		ACSP50_6172
		ACSP50_6173
		ACSP50_6174
		ACSP50_6176
		ACSP50_6179
		ACSP50_6183
		ACSP50_6185
		ACSP50_6188
		ACSP50_6193
		ACSP50_6194
		ACSP50_6195
		ACSP50_6196
		ACSP50_6201
		ACSP50_6202
		ACSP50_6203
		ACSP50_6205
		ACSP50_6208
		ACSP50_6209
		ACSP50_6210
		ACSP50_6211
		ACSP50_6212
		ACSP50_6214
		ACSP50_6215
		ACSP50_6228
		ACSP50_6230
		ACSP50_6231
		ACSP50_6232
		ACSP50_6233
		ACSP50_6234
		ACSP50_6236
		ACSP50_6237
		ACSP50_6241
		ACSP50_6245
		ACSP50_6246
		ACSP50_6247
		ACSP50_6250
		ACSP50_6251
		ACSP50_6252
		ACSP50_6254
		ACSP50_6261
		ACSP50_6262
		ACSP50_6271
		ACSP50_6273
		ACSP50_6282
		ACSP50_6296
		ACSP50_6299
		ACSP50_6308
		ACSP50_6309
		ACSP50_6319
		ACSP50_6326
		ACSP50_6359
		ACSP50_6363
		ACSP50_6379
		ACSP50_6390
		ACSP50_6404
		ACSP50_6405
		ACSP50_6419
		ACSP50_6435
		ACSP50_6442
		ACSP50_6443
		ACSP50_6471
		ACSP50_6493
		ACSP50_6524
		ACSP50_6526
		ACSP50_6556
		ACSP50_6562
		ACSP50_6578
		ACSP50_6585
		ACSP50_6586
		ACSP50_6587
		ACSP50_6588
		ACSP50_6601
		ACSP50_6603
		ACSP50_6626
		ACSP50_6627
		ACSP50_6630
		ACSP50_6635
		ACSP50_6649
		ACSP50_6653
		ACSP50_6666
		ACSP50_6672
		ACSP50_6675
		ACSP50_6677
		ACSP50_6690
		ACSP50_6692
		ACSP50_6711
		ACSP50_6725
		ACSP50_6734
		ACSP50_6748
		ACSP50_6751
		ACSP50_6752
		ACSP50_6757
		ACSP50_6759
		ACSP50_6760
		ACSP50_6761
		ACSP50_6767
		ACSP50_6778
		ACSP50_6800
		ACSP50_6811
		ACSP50_6812
		ACSP50_6816
		ACSP50_6828
		ACSP50_6831
		ACSP50_6837
		ACSP50_6839
		ACSP50_6858
		ACSP50_6869
		ACSP50_6877
		ACSP50_6887
		ACSP50_6893
		ACSP50_6894
		ACSP50_6895
		ACSP50_6896
		ACSP50_6897
		ACSP50_6898
		ACSP50_6899
		ACSP50_6900
		ACSP50_6901
		ACSP50_6910
		ACSP50_6918
		ACSP50_6924
		ACSP50_6925
		ACSP50_6928
		ACSP50_6929
		ACSP50_6935
		ACSP50_6948
		ACSP50_6949
		ACSP50_6950
		ACSP50_6951
		ACSP50_6958
		ACSP50_6961
		ACSP50_6965
		ACSP50_6966
		ACSP50_6968
		ACSP50_6969
		ACSP50_6971
		ACSP50_6978
		ACSP50_6983
		ACSP50_6987
		ACSP50_6995
		ACSP50_6996
		ACSP50_7004
		ACSP50_7012
		ACSP50_7013
		ACSP50_7014
		ACSP50_7021
		ACSP50_7025
		ACSP50_7026
		ACSP50_7027
		ACSP50_7028
		ACSP50_7029
		ACSP50_7052
		ACSP50_7053
		ACSP50_7054
		ACSP50_7057
		ACSP50_7058
		ACSP50_7062
		ACSP50_7073
		ACSP50_7086
		ACSP50_7097
		ACSP50_7126
		ACSP50_7130
		ACSP50_7164
		ACSP50_7173
		ACSP50_7188
		ACSP50_7233
		ACSP50_7240
		ACSP50_7263
		ACSP50_7264
		ACSP50_7265
		ACSP50_7267
		ACSP50_7286
		ACSP50_7292
		ACSP50_7294
		ACSP50_7295
		ACSP50_7299
		ACSP50_7300
		ACSP50_7301
		ACSP50_7302
		ACSP50_7314
		ACSP50_7315
		ACSP50_7316
		ACSP50_7336
		ACSP50_7373
		ACSP50_7374
		ACSP50_7379
		ACSP50_7382
		ACSP50_7383
		ACSP50_7384
		ACSP50_7404
		ACSP50_7405
		ACSP50_7414
		ACSP50_7416
		ACSP50_7420
		ACSP50_7442
		ACSP50_7488
		ACSP50_7489
		ACSP50_7490
		ACSP50_7494
		ACSP50_7498
		ACSP50_7501
		ACSP50_7503
		ACSP50_7504
		ACSP50_7518
		ACSP50_7519
		ACSP50_7528
		ACSP50_7531
		ACSP50_7563
		ACSP50_7591
		ACSP50_7628
		ACSP50_7641
		ACSP50_7666
		ACSP50_7677
		ACSP50_7698
		ACSP50_7700
		ACSP50_7701
		ACSP50_7720
		ACSP50_7725
		ACSP50_7730
		ACSP50_7732
		ACSP50_7743
		ACSP50_7776
		ACSP50_7777
		ACSP50_7778
		ACSP50_7804
		ACSP50_7810
		ACSP50_7811
		ACSP50_7813
		ACSP50_7824
		ACSP50_7842
		ACSP50_7877
		ACSP50_7887
		ACSP50_7892
		ACSP50_7898
		ACSP50_7901
		ACSP50_7906
		ACSP50_7908
		ACSP50_7911
		ACSP50_7912
		ACSP50_7913
		ACSP50_7915
		ACSP50_7916
		ACSP50_7918
		ACSP50_7919
		ACSP50_7920
		ACSP50_7924
		ACSP50_7930
		ACSP50_7932
		ACSP50_7933
		ACSP50_7934
		ACSP50_7935
		ACSP50_7940
		ACSP50_7943
		ACSP50_7944
		ACSP50_7963
		ACSP50_7977
		ACSP50_7979
		ACSP50_7980
		ACSP50_7992
		ACSP50_8002
		ACSP50_8003
		ACSP50_8004
		ACSP50_8013
		ACSP50_8016
		ACSP50_8018
		ACSP50_8019
		ACSP50_8022
		ACSP50_8063
		ACSP50_8087
		ACSP50_8095
		ACSP50_8116
		ACSP50_8128
		ACSP50_8130
		ACSP50_8142
		ACSP50_8149
		ACSP50_8168
		ACSP50_8169
		ACSP50_8170
		ACSP50_8174
		ACSP50_8190
		ACSP50_8191
		ACSP50_8200
		ACSP50_8202
		ACSP50_8204
		ACSP50_8209
		ACSP50_8211
		ACSP50_8231
		ACSP50_8232
		ACSP50_8233
		ACSP50_8234
		ACSP50_8237
		ACSP50_8240
		ACSP50_8246
		ACSP50_8250
		ACSP50_8254
		ACSP50_8257
		ACSP50_8258
		ACSP50_8265
		ACSP50_8275
		ACSP50_8288
		ACSP50_8295
		ACSP50_8298
		ACSP50_8299
		ACSP50_8300
		ACSP50_8303
		ACSP50_8354
		ACSP50_8363
		ACSP50_8375
		ACSP50_8378
		ACSP50_8379
		ACSP50_8397

## Sheet: Table S3- permanent upregulated
upregulated genes of expression mutant pSETT4tipA-sigHAS during all cultivation times (M-value≥1 ; padj.<0.05)
Locus	Annotation	COG_category1	GOs1	EC1	KEGG_ko1	Average M-value for all cultivation times	T2 (96h) log2FoldChange	padj.	T3 (142h) log2FoldChange	padj.	T4 (118h) log2FoldChange	padj.	T5 (166h) log2FoldChange	padj.
ACSP50_4135	hypothetical protein	-	-	-	-	8.26542	8.49328	7.1059e-56	9.52494	1.63919e-54	7.7297	6.7877e-36	7.31375	2.37639e-41			Abbreviation	Explanation
ACSP50_5880	hypothetical protein	-	-	-	-	7.89539	8.14809	3.5668e-36	10.1686	3.46127e-20	6.59077	4.40955e-22	6.67414	2.38207e-22			Locus		Locus tag of Actinoplanes sp. SE50/110 according to annotation by Wolf et al., 2017b
ACSP50_0208	hypothetical protein	-	-	-	-	7.77219	6.80304	3.6348e-06	8.66341	2.6344e-44	6.69389	1.70573e-27	8.92842	1.09069e-14			Annotation		(predicted) gene function according to the annotation by Wolf et al., 2017b
ACSP50_3888	hypothetical protein	-	-	-	-	7.7562	8.35131	1.53662e-48	8.12125	1.0379e-53	7.27347	3.14938e-32	7.27875	3.55483e-44			M-value		is the log2 of the corrsponding fold-change calculated from the coverage of the respective gene at the given time point compared to the pooled sample over all time points (calculated with DeSeq2)
ACSP50_6083	hypothetical protein	-	-	-	-	5.37037	5.89245	2.42932e-48	6.98073	6.50067e-72	5.48289	1.55646e-27	3.12542	1.11695e-12			SD		standard deviation of three biological replicates (calculated with DeSeq2)
ACSP50_3058	Myo-inositol 2-dehydrogenase	S	-	-	-	4.43188	4.63418	1.66129e-40	4.33705	9.90782e-84	4.49972	5.70928e-28	4.25657	7.6505e-25			padj		false-discovery-rate (FDR) according to Benjaminii Hochberg
ACSP50_3043	glycosyl transferase family 2	M	-	-	-	4.40617	2.53	0.000103796	5.3705	1.77015e-19	4.20708	1.74085e-13	5.51709	9.43765e-21			positive M-value:		increased transcription of Actinoplanes sp. SE50/110 σ0507 expression mutant compared to empty vector control strain pSETT4tipA
ACSP50_3382	membrane protein	S	-	-	-	4.36051	4.28652	6.23318e-13	5.33062	1.92916e-37	3.44502	1.64329e-10	4.37989	9.62285e-16			negative M-value:		decreased transcription of Actinoplanes sp. SE50/110 σ0507 expression mutant compared to empty vector control strain pSETT4tipA
ACSP50_3383	uncharacterized protein	S	-	-	ko:K07058	4.35095	4.70265	1.26035e-15	4.94641	7.99341e-32	3.86738	4.50313e-15	3.88735	5.36639e-18
ACSP50_3380	membrane protein	S	-	-	-	4.21594	4.32586	6.35354e-10	4.58799	8.58766e-34	4.79749	1.39753e-12	3.1524	5.36718e-08			1 based on EggNOG 5.0.0 analysis
ACSP50_6038	Antiseptic resistance protein	EGP	-	-	ko:K08167	4.16826	5.30731	1.9546e-57	2.5203	1.49206e-13	2.30637	2.74174e-06	6.53905	2.71908e-44
ACSP50_3379	hypothetical protein	S	-	-	-	4.05475	4.22423	4.41724e-18	4.14718	3.05637e-26	4.28648	3.26375e-13	3.56112	4.70503e-17
ACSP50_3381	hypothetical protein	S	-	-	-	4.03743	4.46543	3.97465e-10	5.23955	3.93111e-28	3.46386	4.55917e-10	2.98087	3.99004e-05
ACSP50_7588	uncharacterized protein	S	-	-	-	4.00739	5.35913	4.38954e-86	4.71213	9.06311e-98	3.52704	1.46198e-14	2.43127	2.47015e-11
ACSP50_3039	polysaccharide biosynthesis protein	M	-	-	ko:K03328,ko:K16695	3.91498	2.22154	0.0242415	4.78049	2.6344e-44	4.05777	2.21836e-10	4.60012	2.89992e-26
ACSP50_2935	hypothetical protein	-	-	-	-	3.85914	3.60872	1.5888e-12	4.79043	3.80938e-19	3.37107	2.99463e-09	3.66636	2.37467e-10
ACSP50_6593	hypothetical protein	-	-	-	-	3.8505	3.81683	2.26034e-26	4.90797	1.81152e-35	3.54962	1.43847e-07	3.12758	4.72439e-12
ACSP50_4921	uncharacterized protein	S	-	-	-	3.73101	3.84384	1.33361e-40	4.60247	9.46256e-16	3.8706	1.20282e-11	2.60714	1.30778e-06
ACSP50_3047	Protein MbtH	S	-	-	ko:K05375	3.7101	2.64483	3.73244e-09	2.47158	6.69125e-17	4.46462	2.11157e-13	5.25937	6.89347e-34
ACSP50_4923	uncharacterized protein	C	-	-	-	3.6934	4.12949	6.0775e-24	4.43591	1.69234e-11	3.67116	4.49844e-08	2.53705	0.016523
ACSP50_3042	uncharacterized protein	N	-	-	-	3.57087	2.97237	5.3389e-31	3.82478	3.57756e-45	3.88584	1.66923e-23	3.60051	7.1545e-22
ACSP50_3041	hypothetical protein	-	-	-	-	3.53692	2.72859	7.23922e-08	3.66481	1.90113e-36	3.56863	1.82881e-11	4.18564	9.58297e-23
ACSP50_0424	PadR family transcriptional regulator	K	-	-	ko:K10947	3.52098	2.75771	7.43996e-07	3.17554	1.16388e-10	3.57174	7.4325e-12	4.5789	9.68646e-15
ACSP50_4922	integral membrane protein	S	-	-	-	3.51678	3.53758	3.2118e-18	4.23392	1.23691e-12	3.73937	3.77854e-09	2.55623	1.61346e-05
ACSP50_2587	Validoxylamine A 7'-phosphate phosphatase	S	-	3.1.3.18	ko:K01091	3.51248	3.32974	1.31848e-07	5.02931	2.18404e-50	2.73568	7.96397e-08	2.95519	1.34194e-06
ACSP50_6039	TetR family transcriptional regulator	K	-	-	-	3.50688	4.62475	1.9938e-19	2.50567	1.35019e-13	2.14091	0.000502608	4.75619	1.6234e-26
ACSP50_4911	hypothetical protein	-	-	-	-	3.49803	3.61459	4.46522e-45	4.33462	5.95668e-21	3.26136	6.92446e-10	2.78154	2.20037e-08
ACSP50_4875	hypothetical protein	-	-	-	-	3.46663	3.57562	8.75747e-12	3.96684	1.28985e-31	2.87289	1.65061e-06	3.45115	5.24975e-10
ACSP50_3060	UDP-4-amino-4-deoxy-L-arabinose--oxoglutarate aminotransferase	E	-	2.6.1.102	ko:K13010,ko:K21337	3.4648	3.59722	2.34519e-42	3.78021	9.31676e-26	3.53	4.33009e-12	2.95178	8.96097e-10
ACSP50_2948	glycosyl transferase	M	-	-	-	3.45853	3.51211	2.97059e-05	4.10514	7.2402e-14	2.74632	7.126e-05	3.47055	3.25438e-07
ACSP50_6572	hypothetical protein	J	-	-	-	3.34374	3.63051	1.45101e-12	4.22801	9.23761e-68	2.93795	1.34958e-13	2.57848	5.05011e-08
ACSP50_1387	hypothetical protein	-	-	-	-	3.32825	3.18501	7.52062e-05	3.57728	2.15006e-12	3.10858	0.000477241	3.44212	0.000114579
ACSP50_2300	two-component system response regulator	-	-	-	-	3.32734	3.9607	3.79345e-33	3.9388	4.3722e-39	2.9733	1.31955e-11	2.43655	2.97945e-09
ACSP50_2299	uncharacterized protein	I	-	-	-	3.31735	3.7915	5.2387e-37	3.71055	2.89881e-55	3.07238	2.05117e-11	2.69499	1.96653e-14
ACSP50_3059	UDP-glucose 4-epimerase	M	-	5.1.3.2	ko:K01784	3.24479	3.13263	2.8005e-21	3.32268	3.11106e-23	3.48556	1.47713e-17	3.03828	6.91738e-15
ACSP50_3894	Fatty-acid peroxygenase	Q	-	1.11.2.4	ko:K15629	3.24419	4.16917	7.43998e-32	4.10901	3.29352e-25	2.40532	7.87682e-06	2.29328	5.17645e-07
ACSP50_3025	dTDP-4-dehydrorhamnose 3-epimerase	M	-	5.1.3.13	ko:K01790	3.2225	3.88133	2.65645e-23	3.65872	4.59476e-43	2.74633	4.00103e-08	2.60362	3.98363e-10
ACSP50_3034	glycosyl transferase	M	-	-	-	3.19017	3.78446	9.59016e-19	3.44507	1.00141e-16	2.81316	8.56923e-07	2.71798	6.7377e-10
ACSP50_4920	hypothetical protein	V	-	-	-	3.1893	3.82865	5.9564e-45	3.38997	8.10998e-13	2.90385	3.04449e-05	2.63473	6.17564e-09
ACSP50_3052	UDP-2-acetamido-2-deoxy-3-oxo-D-glucuronate aminotransferase	E	-	-	-	3.12671	3.07376	4.44616e-10	3.70093	3.47982e-43	3.07733	1.28148e-09	2.65483	9.5803e-09
ACSP50_7079	NAD(P)H dehydrogenase (quinone)	S	-	1.6.5.2	ko:K03809	3.11834	3.47951	3.68325e-32	4.05149	2.7273e-29	2.7169	2.1657e-09	2.22547	1.88176e-07
ACSP50_3035	glycosyltransferase WbuB	M	-	-	-	3.10493	3.75993	2.58326e-45	3.23844	3.22343e-36	2.79865	7.4766e-09	2.62271	3.73716e-11
ACSP50_4874	hypothetical protein	-	-	-	-	3.10333	4.18101	1.29558e-23	3.61619	5.82941e-18	1.928	4.11541e-05	2.68813	4.04143e-09
ACSP50_6147	hypothetical protein	S	-	-	-	3.0853	1.84321	0.0232405	3.70731	2.21296e-13	3.59144	2.42911e-10	3.19923	4.97552e-14
ACSP50_2961	AI-2E family transporter	S	-	-	-	3.07604	3.54281	3.23658e-30	4.05699	4.88145e-22	2.39762	1.76696e-07	2.30671	1.53673e-06
ACSP50_4623	Release factor glutamine methyltransferase	J	-	-	-	3.07324	4.0082	1.69818e-28	3.55577	1.16696e-12	2.17192	0.000477056	2.55706	1.42535e-07
ACSP50_3024	Glucose-1-phosphate thymidylyltransferase	M	GO:0000271,GO:0000287,GO:0003674,GO:0003824,GO:0005488,GO:0005575,GO:0005618,GO:0005623,GO:0005886,GO:0005975,GO:0005976,GO:0005996,GO:0006006,GO:0006139,GO:0006220,GO:0006725,GO:0006753,GO:0006793,GO:0006796,GO:0006807,GO:0008150,GO:0008152,GO:0008879,GO:0009058,GO:0009059,GO:0009117,GO:0009141,GO:0009147,GO:0009200,GO:0009211,GO:0009219,GO:0009225,GO:0009226,GO:0009262,GO:0009394,GO:0009987,GO:…	2.7.7.24	ko:K00973	3.03631	3.78424	2.58326e-45	3.45775	9.76117e-55	2.69692	1.01731e-08	2.20634	2.27397e-08
ACSP50_3053	major facilitator transporter	EGP	-	-	-	3.0232	1.98383	0.0183434	4.55854	2.22047e-20	2.69472	0.000183879	2.8557	8.02913e-08
ACSP50_3463	Arginine decarboxylase	E	-	4.1.1.18,4.1.1.19	ko:K01582,ko:K01585	2.98592	2.33758	0.000868519	3.69067	2.21168e-29	2.6212	2.83663e-06	3.29424	2.37308e-09
ACSP50_8269	uncharacterized protein	S	-	-	ko:K06910	2.97805	4.3787	6.12197e-10	1.86386	0.0208582	2.06158	0.00694892	3.60804	7.83131e-13
ACSP50_7587	4-alpha-glucanotransferase	G	-	2.4.1.25	ko:K00705	2.94933	3.89545	7.14355e-50	3.36573	4.75587e-80	2.40377	1.27557e-08	2.1324	5.67331e-08
ACSP50_2936	F420-dependent glucose-6-phosphate dehydrogenase	C	-	-	-	2.86769	3.12244	1.04143e-15	3.80975	1.25824e-29	2.40748	4.44081e-08	2.13108	7.94958e-06
ACSP50_2750	lipase	E	-	-	-	2.86422	3.08751	2.9904e-06	3.03099	1.41465e-10	2.23246	8.51522e-06	3.10592	8.42928e-12
ACSP50_0534	Sialic acid transporter NanT	EGP	-	-	-	2.84783	2.79067	2.73563e-10	3.49804	3.07823e-15	2.31683	2.41068e-06	2.78578	8.98169e-12
ACSP50_4622	Ribitol 2-dehydrogenase	S	-	-	-	2.84199	3.87106	9.52919e-32	2.96422	2.43255e-52	2.40068	2.87315e-07	2.13202	3.05816e-07
ACSP50_1678	peptidase	M	-	-	-	2.82477	4.94922	3.01881e-92	2.6013	8.20733e-17	1.85558	0.000608886	1.89296	7.58607e-07
ACSP50_3033	glycosyl transferase family 2	G	-	-	-	2.82262	3.31739	2.66237e-06	2.85966	6.25557e-14	2.33981	0.000118149	2.77361	9.40299e-09
ACSP50_2506	Melibiose/raffinose/stachyose import permease protein MelD	P	-	-	ko:K10233	2.81948	2.06184	0.0020459	3.22832	5.82934e-10	2.43802	0.000148569	3.54975	2.43656e-12
ACSP50_2914	hypothetical protein	-	-	-	-	2.80377	3.01832	7.0139e-11	3.66587	4.26753e-31	2.0419	0.000136652	2.48897	1.33757e-06
ACSP50_4873	hypothetical protein	-	-	-	-	2.80282	3.92182	8.43757e-32	3.30853	1.78174e-27	1.71118	0.000404803	2.26973	1.74118e-05
ACSP50_6455	Orotidine 5'-phosphate decarboxylase	F	-	4.1.1.23	ko:K01591	2.77945	1.89181	0.0069779	3.69864	2.1389e-15	2.13351	0.00274121	3.39383	1.36646e-07
ACSP50_3050	Acetoin:2,6-dichlorophenolindophenol oxidoreductase subunit beta	C	-	-	-	2.77292	2.96737	4.427e-34	3.01626	2.58502e-36	2.74527	7.30431e-09	2.36278	1.92906e-09
ACSP50_5418	hypothetical protein	S	-	-	-	2.74408	2.65517	9.1584e-06	2.88712	4.01563e-15	3.24972	2.27944e-09	2.18432	5.42235e-06
ACSP50_3854	DUF305 domain-containing protein	S	-	-	-	2.73052	1.39472	0.0232571	2.42822	5.01312e-15	2.88866	1.68137e-05	4.21046	3.41701e-12
ACSP50_1952	Trehalase	G	-	-	-	2.71704	2.27861	0.000587782	3.715	3.53476e-18	2.07246	1.80227e-05	2.80207	1.9845e-12
ACSP50_0205	anti-sigma regulatory factor	-	-	-	-	2.70519	2.11726	0.0371808	4.24661	5.05309e-12	1.91206	0.0281991	2.54483	0.000169493
ACSP50_2949	D-inositol 3-phosphate glycosyltransferase	M	-	2.7.1.33	ko:K03525	2.70334	3.64222	1.56742e-11	3.3725	1.34186e-10	1.59357	0.022404	2.20505	9.19064e-06
ACSP50_1266	Protein/nucleic acid deglycase 2	S	-	3.5.1.124	ko:K05520	2.70275	2.7321	1.23201e-05	3.99004	4.83552e-32	1.95107	0.00233051	2.13779	0.000740703
ACSP50_0425	uncharacterized protein	-	-	-	-	2.69611	2.86717	2.87859e-15	3.31411	1.52638e-25	2.30169	5.1043e-05	2.3015	3.58263e-05
ACSP50_1198	SARP family transcriptional regulator	K	-	-	-	2.69467	3.28806	2.62093e-13	2.62909	5.47196e-19	2.28027	0.000562679	2.58126	1.00848e-05
ACSP50_0791	Oligopeptide-binding protein OppA	E	-	-	ko:K02035,ko:K15580	2.63687	3.49411	9.337e-11	1.58558	0.0433005	2.17974	0.000119517	3.28805	1.06881e-14
ACSP50_3511	hypothetical protein	-	-	-	-	2.63118	3.22883	6.64842e-30	3.5736	1.69476e-49	2.52264	2.01824e-05	1.19963	0.0123778
ACSP50_3955	phosphoglycerate mutase GpmB	G	-	-	-	2.61444	3.47208	1.44678e-25	3.60142	2.44499e-42	1.80718	0.000263658	1.57707	0.000350747
ACSP50_3051	Acetoin:2,6-dichlorophenolindophenol oxidoreductase subunit alpha	C	-	1.2.4.1	ko:K00161	2.58554	2.63506	1.45101e-12	2.58621	3.80663e-44	2.80609	4.44913e-10	2.31482	1.24256e-10
ACSP50_4396	Putative membrane protein insertion efficiency factor	S	-	-	ko:K08998	2.5773	2.95041	9.38275e-08	3.46113	1.35464e-18	2.05827	0.006645	1.83941	0.00334284
ACSP50_3893	hypothetical protein	-	-	-	-	2.57466	3.24097	3.1477e-22	2.58196	2.76455e-27	2.46238	1.87557e-07	2.01334	4.80696e-06
ACSP50_2971	Multifunctional dye peroxidase DyP2	P	-	-	-	2.56387	2.52476	0.0106877	2.84291	3.3107e-08	1.99418	0.000541518	2.89364	1.78044e-08
ACSP50_3882	hypothetical protein	-	-	-	-	2.5599	1.44032	0.000399856	3.64754	1.41568e-33	3.10791	3.83334e-10	2.04384	2.15221e-07
ACSP50_2535	6-pyruvoyltetrahydropterin synthase	H	-	4.1.2.50,4.2.3.12	ko:K01737	2.54248	3.71174	3.64487e-15	2.89907	4.85325e-05	1.7423	0.016956	1.81682	0.00150267
ACSP50_4910	uncharacterized protein	-	-	-	-	2.51589	3.13948	5.49292e-38	3.66044	6.45088e-41	2.04881	0.000199696	1.21483	0.00701698
ACSP50_2881	putative zinc-binding alcohol dehydrogenase	E	-	-	-	2.47602	3.73074	1.49361e-29	2.95694	5.12065e-09	1.78749	0.000968886	1.42893	0.00317882
ACSP50_4382	hypothetical protein	-	-	-	-	2.47433	2.85501	7.32316e-06	3.04133	1.27858e-09	1.71575	0.0355854	2.28522	0.00332684
ACSP50_6313	short-chain dehydrogenase	S	-	-	-	2.45499	2.67867	1.67625e-07	3.61983	2.01612e-26	1.85282	0.000501038	1.66865	0.000105089
ACSP50_4912	DNA nickase	S	-	-	-	2.45419	2.45455	9.28051e-13	2.95418	1.53204e-20	2.43749	9.98333e-08	1.97055	2.44689e-11
ACSP50_3954	Bifunctional NAD(P)H-hydrate repair enzyme Nnr	H	-	4.2.1.136	ko:K17758	2.44786	3.08641	3.74203e-27	3.5794	1.32429e-34	1.72705	0.00248571	1.39857	0.00430126
ACSP50_1156	hypothetical protein	-	-	-	-	2.44695	2.69197	4.87205e-24	3.43379	6.84098e-14	2.22298	0.00027181	1.43908	0.0028009
ACSP50_3028	hypothetical protein	M	-	-	-	2.43356	2.60364	1.3548e-06	3.30024	1.98095e-28	2.21164	3.83005e-05	1.61872	5.00571e-05
ACSP50_4381	putative zinc-binding alcohol dehydrogenase	E	-	-	-	2.43117	2.3245	5.48273e-11	3.18317	1.5139e-14	2.36052	8.33872e-06	1.8565	0.000513943
ACSP50_2319	hypothetical protein	-	-	-	-	2.41855	3.86826	0.000691347	2.24968	9.31276e-06	1.6338	0.0281991	1.92245	0.0015625
ACSP50_6573	cyclase	S	-	-	-	2.41209	2.93481	3.89439e-16	3.4578	1.45189e-19	1.98487	1.88619e-05	1.27088	0.00202325
ACSP50_5164	Manganese efflux system protein MneP	P	-	-	-	2.41095	3.2631	1.39676e-13	3.43233	1.77619e-28	1.77745	0.000973907	1.17095	0.00530722
ACSP50_6149	putative oxidoreductase YghA	IQ	-	-	-	2.40918	2.66156	2.44972e-15	2.97224	4.69544e-25	1.609	0.000595614	2.39392	9.19955e-09
ACSP50_5926	hypothetical protein	-	-	-	-	2.39663	2.87125	1.29148e-06	2.54036	0.00682207	2.59148	0.00179889	1.58345	0.0158891
ACSP50_1191	uncharacterized protein	S	-	-	-	2.35817	2.80761	2.92793e-14	3.11867	2.61475e-17	2.14963	0.00021227	1.35678	0.00271071
ACSP50_3876	putative amino acid permease YhdG	E	-	-	ko:K03294	2.35647	2.36917	0.00033657	3.75007	2.32497e-17	1.55952	0.00343116	1.74713	0.000104497
ACSP50_2882	DNA topoisomerase	L	-	5.99.1.2	ko:K03168	2.35204	3.33948	1.24683e-33	3.08846	4.19811e-10	1.83673	0.00124103	1.14348	0.0206263
ACSP50_4625	hypothetical protein	S	-	-	-	2.34068	3.52206	3.26692e-10	3.0289	1.81746e-30	1.46429	0.0185032	1.34747	0.00415635
ACSP50_7166	putative glutamine ABC transporter permease protein GlnM	E	-	-	ko:K10006	2.33917	2.1948	0.000246323	1.91422	1.00617e-05	1.58408	0.0324937	3.6636	5.1995e-10
ACSP50_0792	Dipeptide transport system permease protein DppB	P	-	-	ko:K02033,ko:K15581	2.32288	1.79505	0.000959151	1.60521	0.000653646	2.09736	0.000349158	3.79389	4.25818e-12
ACSP50_0417	hypothetical protein	S	-	-	-	2.29185	2.66461	2.27145e-14	3.58055	1.0466e-26	1.72183	0.0020472	1.20041	0.00729067
ACSP50_0795	Oligopeptide transport ATP-binding protein OppF	P	-	-	ko:K02032,ko:K10823	2.28981	1.71829	0.0217624	1.86017	8.79063e-05	2.14371	4.06237e-05	3.43705	2.81356e-11
ACSP50_4624	Putative glutamate--cysteine ligase 2	S	-	-	ko:K06048	2.27936	3.21766	1.58236e-38	2.83921	2.35421e-36	1.6297	0.00155909	1.43087	0.000553432
ACSP50_3220	putative membrane protein	S	-	-	ko:K03975	2.27253	2.22994	3.81789e-06	2.87789	6.20933e-16	1.86658	0.00986883	2.11572	0.000947629
ACSP50_2999	F420-dependent glucose-6-phosphate dehydrogenase	C	-	-	-	2.27072	2.93327	7.78117e-36	3.14522	8.71704e-18	1.76054	0.000811638	1.24384	0.00747959
ACSP50_3038	O-antigen polymerase	M	-	-	-	2.26605	1.81944	0.00268754	2.76996	8.33536e-15	2.11119	3.27799e-05	2.36362	2.16938e-08
ACSP50_3036	hypothetical protein	-	-	-	-	2.26115	2.15046	3.74802e-09	2.80043	1.89656e-11	2.3532	5.24083e-06	1.74049	6.62696e-05
ACSP50_3391	Succinyl-diaminopimelate desuccinylase	-	-	-	-	2.26092	2.82501	2.29531e-23	2.93147	5.04086e-56	1.9416	1.02426e-06	1.34561	0.000187832
ACSP50_0108	Fructose-bisphosphate aldolase	G	GO:0003674,GO:0003824,GO:0004332,GO:0005488,GO:0005515,GO:0005575,GO:0005576,GO:0005618,GO:0005622,GO:0005623,GO:0005737,GO:0005829,GO:0005886,GO:0005975,GO:0005996,GO:0006006,GO:0006082,GO:0006090,GO:0006091,GO:0006094,GO:0006096,GO:0006139,GO:0006163,GO:0006164,GO:0006165,GO:0006725,GO:0006732,GO:0006733,GO:0006753,GO:0006754,GO:0006757,GO:0006793,GO:0006796,GO:0006807,GO:0008150,GO:0008152,GO:…	4.1.2.13	ko:K01624	2.25439	1.79163	0.000615563	1.894	2.01988e-05	2.75511	2.73035e-07	2.57683	3.3913e-13
ACSP50_3027	UDP-glucose 6-dehydrogenase	M	-	1.1.1.22	ko:K00012	2.24433	1.89005	1.41768e-07	2.77357	2.0652e-21	2.41373	8.29399e-08	1.89996	2.89907e-05
ACSP50_8164	dynein regulation protein LC7	S	-	-	ko:K07131	2.22537	1.581	2.86557e-05	2.5507	2.86446e-09	2.13364	8.21901e-06	2.63614	1.60282e-08
ACSP50_0794	Oligopeptide transport ATP-binding protein OppD	P	-	-	ko:K02031,ko:K15583	2.22484	1.90383	0.00325439	1.74112	0.000142251	1.88474	0.000490011	3.36969	1.41584e-12
ACSP50_1382	ribonuclease BN	S	-	-	ko:K07058	2.22148	2.81001	4.05893e-13	3.06533	8.0839e-38	1.61357	0.00107629	1.39701	0.00289736
ACSP50_3392	hypothetical protein	-	-	-	-	2.21195	3.07278	7.42942e-17	2.68259	2.24426e-15	2.08528	0.000573637	1.00715	0.0393435
ACSP50_0793	Oligopeptide transport system permease protein OppC	EP	-	-	ko:K02034,ko:K15582	2.20424	1.66417	0.0359461	1.90547	0.000315349	1.90814	0.00143369	3.33916	1.39573e-10
ACSP50_2947	Phosphoglycolate phosphatase	EM	-	-	-	2.19775	3.2913	5.49407e-11	2.53987	7.96498e-06	1.38589	0.0371546	1.57394	0.000473581
ACSP50_2950	Bifunctional protein HldE	H	-	2.7.1.167,2.7.7.70	ko:K03272	2.1784	3.46332	3.07834e-14	2.38206	3.02147e-19	1.44707	0.0131401	1.42117	0.0013807
ACSP50_1265	Glutathione-independent formaldehyde dehydrogenase	E	-	1.2.1.46	ko:K00148	2.17135	2.20651	1.66983e-10	2.79796	1.65849e-22	1.99471	0.000211697	1.68622	0.000316824
ACSP50_3892	cupin	S	-	-	-	2.16446	3.09242	2.92856e-31	2.76218	1.00328e-29	1.62534	0.00343116	1.17791	0.0172492
ACSP50_6710	peptidase S8 and S53 subtilisin kexin sedolisin	O	-	-	-	2.15289	2.73339	2.33015e-08	1.8041	6.1953e-06	1.49422	0.00561398	2.57985	1.27868e-08
ACSP50_3953	diguanylate cyclase	T	-	-	-	2.14638	2.39139	0.00200562	3.45156	1.5861e-29	1.66687	0.0310981	1.07569	0.0217918
ACSP50_3057	UDP-2-acetamido-3-amino-2, 3-dideoxy-D-glucuronate N-acetyltransferase	S	-	-	-	2.14395	1.75956	6.89174e-05	2.55941	2.2933e-10	2.72013	5.2538e-08	1.53672	0.000294029
ACSP50_3343	Trehalose-6-phosphate synthase	G	-	2.4.1.15,2.4.1.347,3.1.3.12	ko:K00697,ko:K16055	2.12373	1.55072	1.5443e-05	3.65079	4.57233e-57	1.8984	0.000298435	1.39502	0.000313665
ACSP50_3029	glycosyl transferase family 2	S	-	2.4.1.289	ko:K16870	2.11484	2.29019	8.52135e-05	3.31244	2.07312e-24	1.69393	0.00495765	1.16281	0.0131814
ACSP50_6403	Argininosuccinate synthase	E	-	6.3.4.5	ko:K01940	2.10947	1.05459	0.00211286	2.41781	0.00162956	2.60706	0.000608886	2.35842	5.42562e-07
ACSP50_1197	methyltransferase	S	-	-	-	2.09831	2.28544	5.17604e-06	2.64598	3.91412e-18	1.71391	0.00571934	1.74792	0.00193245
ACSP50_3026	UDP-phosphate galactose phosphotransferase	M	-	-	-	2.09566	2.37645	1.72206e-16	2.62243	3.50479e-39	1.94191	0.00013833	1.44184	0.000544067
ACSP50_0800	peptidase M23	M	-	-	-	2.09546	1.95044	0.000330239	2.36861	1.78251e-08	1.83668	5.45845e-05	2.22609	7.77533e-07
ACSP50_6547	Aldo-keto reductase YhdN	C	-	-	-	2.02647	1.93563	6.4028e-05	2.55803	1.60323e-10	1.9686	1.13418e-06	1.64361	0.000755796
ACSP50_7137	RNA polymerase sigma factor SigB	K	-	-	ko:K03086,ko:K03087	2.00419	1.39104	0.000366704	1.21747	0.00805945	2.64797	1.65664e-07	2.7603	4.91545e-19
ACSP50_0237	DUF305 domain-containing protein	S	-	-	-	2.00387	2.27029	5.73504e-05	2.37747	1.13094e-06	1.78444	0.00265517	1.58328	0.00133576
ACSP50_2913	Myosin-1	-	-	-	-	1.98368	2.22007	1.62174e-07	2.68237	4.55433e-19	1.33456	0.00967761	1.69774	1.6993e-05
ACSP50_4106	polyketide cyclase	I	-	-	-	1.97311	2.49606	4.44702e-07	1.98656	2.26802e-06	1.81449	0.00285302	1.59532	0.00355098
ACSP50_0869	Polyphosphate kinase PPK2B	S	-	2.7.4.1	ko:K22468	1.97224	2.82326	1.57423e-25	2.51623	3.06932e-25	1.44611	0.00352244	1.10337	0.00923047
ACSP50_1046	Anti-sigma-B factor antagonist	T	-	-	ko:K03406,ko:K04749,ko:K17763	1.97029	2.53376	1.31718e-10	2.61309	5.26652e-17	1.40523	0.00765069	1.32909	0.00170423
ACSP50_0667	hypothetical protein	-	-	-	-	1.96559	2.7239	3.00921e-05	1.73283	0.00122921	1.82731	0.00159811	1.5783	0.00267131
ACSP50_8131	Orotate phosphoribosyltransferase	F	-	2.4.2.10	ko:K00762	1.96275	1.66208	0.00011741	2.07872	1.03584e-09	2.00347	0.00536532	2.10675	2.85152e-05
ACSP50_1784	putative protein-export membrane protein SecG	U	GO:0005575,GO:0005623,GO:0005886,GO:0016020,GO:0044464,GO:0071944	-	ko:K03075	1.95948	1.59345	0.00582854	2.29591	5.16955e-08	2.47543	2.10184e-07	1.47313	0.00168383
ACSP50_2824	Aldehyde oxidoreductase iron-sulfur-binding subunit PaoA	C	-	-	ko:K13483	1.95631	2.40768	1.68254e-11	2.79663	4.81467e-17	1.46674	0.0147075	1.15418	0.038043
ACSP50_5329	NADPH-dependent stearoyl-CoA 9-desaturase	I	-	1.14.19.3	ko:K00508	1.93417	2.37282	3.26692e-10	2.73469	2.11352e-17	1.52218	0.0128376	1.10698	0.0120741
ACSP50_6153	RNA polymerase sigma factor	-	-	-	-	1.93143	2.77781	6.10993e-11	2.35031	1.06506e-23	1.40035	0.00447951	1.19724	0.00446563
ACSP50_8140	Dipeptide transport system permease protein DppB	EP	-	-	ko:K02033	1.92585	1.62584	0.00056398	1.07398	0.0476776	1.2852	0.0435466	3.71838	5.21018e-13
ACSP50_4328	hypothetical protein	-	-	-	-	1.91103	1.42207	0.0357863	1.13264	0.0246539	2.67425	0.00369286	2.41514	0.00053944
ACSP50_3997	uncharacterized protein	-	-	-	-	1.88655	2.25466	6.34172e-05	1.93185	2.58586e-11	1.16929	0.0487751	2.19041	3.11532e-06
ACSP50_8023	Diacetylchitobiose uptake system ATP-binding protein MsiK	E	-	-	ko:K10112	1.87269	2.34564	8.23843e-06	1.65218	0.000151723	1.16521	0.0440214	2.32774	1.02467e-06
ACSP50_1451	Malonyl CoA-acyl carrier protein transacylase	I	GO:0003674,GO:0003824,GO:0004312,GO:0004314,GO:0005575,GO:0005622,GO:0005623,GO:0005737,GO:0005829,GO:0005835,GO:0006082,GO:0006629,GO:0006631,GO:0006633,GO:0008150,GO:0008152,GO:0008610,GO:0009058,GO:0009987,GO:0016053,GO:0016417,GO:0016419,GO:0016420,GO:0016740,GO:0016746,GO:0016747,GO:0019752,GO:0032787,GO:0032991,GO:0043436,GO:0044237,GO:0044238,GO:0044249,GO:0044255,GO:0044281,GO:0044283,GO:…	2.3.1.39	ko:K00645	1.85727	2.17231	2.43859e-13	2.06392	6.85425e-12	2.1316	7.20286e-06	1.06125	0.0205331
ACSP50_3049	UDP-3-O-(3-hydroxymyristoyl)glucosamine N-acyltransferase	C	-	-	-	1.85288	1.81959	1.45683e-07	1.78259	1.74983e-07	2.10934	6.78644e-06	1.70002	4.69679e-07
ACSP50_2507	ABC-type multiple alpha-glucoside transporter, substrate-binding lipoprotein	G	-	-	ko:K10232	1.84366	2.26386	3.9749e-05	2.29652	1.16815e-12	1.3363	0.03734	1.47795	0.000364231
ACSP50_7593	translation initiation factor 2	-	-	-	-	1.83796	1.31987	6.84967e-05	2.89011	2.87826e-11	1.63261	0.0038668	1.50925	0.000690999
ACSP50_7683	hypothetical protein	H	-	-	-	1.83418	2.73919	3.49766e-17	1.85625	4.32811e-08	1.30605	0.015152	1.43522	0.000579638
ACSP50_7607	uncharacterized protein	S	GO:0005575,GO:0005576,GO:0005618,GO:0005623,GO:0005886,GO:0005887,GO:0016020,GO:0016021,GO:0030312,GO:0031224,GO:0031226,GO:0044425,GO:0044459,GO:0044464,GO:0071944	-	ko:K09118	1.83186	1.56566	5.69213e-06	1.68329	1.74299e-07	1.60911	0.000229136	2.46939	1.28605e-09
ACSP50_4931	radical SAM protein	C	-	-	-	1.81109	1.77026	0.00508009	1.60774	0.000349175	1.48715	0.00372873	2.37919	4.66979e-07
ACSP50_5143	VWA domain-containing protein	S	-	-	-	1.79588	1.38032	0.000675604	1.67896	6.95581e-10	1.84595	3.74535e-05	2.2783	6.36064e-07
ACSP50_0668	diguanylate cyclase	T	-	-	-	1.78814	2.08108	3.34409e-13	1.87687	6.57559e-09	1.4712	0.00322288	1.72343	6.2629e-06
ACSP50_6402	uncharacterized protein	-	-	-	-	1.77423	1.01863	0.00305007	2.28659	0.0139985	1.967	0.0015612	1.82469	5.37455e-05
ACSP50_2952	glycosyl transferase	M	-	-	ko:K02843	1.76975	2.60219	1.80092e-20	1.7839	0.000100077	1.27372	0.0260404	1.41916	0.00289342
ACSP50_6401	Arginine repressor	K	GO:0000976,GO:0001067,GO:0001130,GO:0001216,GO:0003674,GO:0003676,GO:0003677,GO:0003690,GO:0003700,GO:0005488,GO:0005575,GO:0006355,GO:0008150,GO:0009889,GO:0009891,GO:0009893,GO:0010468,GO:0010556,GO:0010557,GO:0010604,GO:0010628,GO:0019219,GO:0019222,GO:0031323,GO:0031325,GO:0031326,GO:0031328,GO:0032991,GO:0032993,GO:0043565,GO:0044212,GO:0045893,GO:0045935,GO:0048518,GO:0048522,GO:0050789,GO:…	-	ko:K03402	1.73533	1.33119	0.00107204	2.43271	0.00090125	1.88943	0.0106356	1.28801	0.0146578
ACSP50_6610	Maltooligosyl trehalose synthase	G	GO:0000272,GO:0003674,GO:0003824,GO:0005575,GO:0005622,GO:0005623,GO:0005737,GO:0005829,GO:0005975,GO:0005976,GO:0005984,GO:0005991,GO:0005992,GO:0006073,GO:0008150,GO:0008152,GO:0009056,GO:0009057,GO:0009058,GO:0009251,GO:0009311,GO:0009312,GO:0009987,GO:0016051,GO:0016052,GO:0016853,GO:0016866,GO:0030978,GO:0030980,GO:0034637,GO:0043170,GO:0044042,GO:0044237,GO:0044238,GO:0044247,GO:0044248,GO:…	5.4.99.15	ko:K06044	1.733	2.55564	2.13259e-25	2.10605	1.97642e-21	1.01587	0.0440072	1.25445	0.00261899
ACSP50_7586	hypothetical protein	-	-	-	-	1.71336	2.63923	8.96323e-16	1.45679	0.000117181	1.73167	0.00151153	1.02573	0.0135139
ACSP50_7290	uncharacterized protein	-	-	-	-	1.71123	1.90192	0.00035589	1.42457	0.000783355	1.5533	0.0141091	1.96512	6.01833e-05
ACSP50_7785	UDP-glucose 4-epimerase	M	-	5.1.3.2	ko:K01784	1.71087	1.51342	7.95688e-05	1.52202	7.90949e-10	1.83047	0.000446402	1.97755	1.18219e-07
ACSP50_7613	UBA/ThiF-type NAD/FAD-binding protein	H	-	-	-	1.7101	1.63192	0.00704876	2.36249	9.1169e-18	1.36183	0.0163631	1.48415	0.000204021
ACSP50_8163	sensor histidine kinase	T	-	-	-	1.70269	1.08258	0.000457911	1.95897	4.04004e-12	1.72911	4.44886e-05	2.04011	2.47372e-07
ACSP50_5142	protein kinase	T	-	-	-	1.70113	1.3977	2.92994e-06	1.73598	3.39408e-05	1.75706	0.00159811	1.91377	0.000319165
ACSP50_6150	anti-sigma F factor antagonist	T	-	-	ko:K04749	1.69719	2.05171	1.77449e-07	1.93906	6.25081e-10	1.08942	0.0341585	1.70857	4.2919e-06
ACSP50_5263	Trehalose synthase/amylase TreS	G	GO:0000023,GO:0000271,GO:0003674,GO:0003824,GO:0004553,GO:0004556,GO:0005488,GO:0005509,GO:0005575,GO:0005622,GO:0005623,GO:0005737,GO:0005829,GO:0005886,GO:0005975,GO:0005976,GO:0005977,GO:0005978,GO:0005984,GO:0005991,GO:0005992,GO:0006073,GO:0006091,GO:0006112,GO:0008150,GO:0008152,GO:0009058,GO:0009059,GO:0009250,GO:0009311,GO:0009312,GO:0009987,GO:0015980,GO:0016020,GO:0016051,GO:0016160,GO:…	3.2.1.1,5.4.99.16	ko:K05343	1.6929	2.65827	8.01458e-23	1.27418	0.00785257	1.1118	0.0270635	1.72737	2.48756e-05
ACSP50_8400	Membrane protein insertase YidC	U	GO:0005575,GO:0005623,GO:0005886,GO:0005887,GO:0008150,GO:0016020,GO:0016021,GO:0031224,GO:0031226,GO:0040007,GO:0044425,GO:0044459,GO:0044464,GO:0071944	-	ko:K03217	1.66516	1.75207	0.00155468	1.86309	2.74601e-06	1.30712	0.0140664	1.73837	4.36459e-05
ACSP50_8034	uncharacterized protein	-	-	-	-	1.66409	2.43331	1.56405e-05	2.08019	9.49097e-12	1.06984	0.0458371	1.07301	0.0148156
ACSP50_5999	hypothetical protein	-	-	-	-	1.64411	1.61674	0.0127473	1.10903	0.0302349	2.32301	0.00352244	1.52766	0.00906168
ACSP50_5144	Oxoglutarate dehydrogenase inhibitor	T	-	-	-	1.62588	1.42376	0.000631614	1.24137	0.000717739	1.80114	0.000101569	2.03725	4.85486e-08
ACSP50_6450	S-adenosylmethionine synthase	H	-	2.5.1.6	ko:K00789	1.6191	1.54366	0.0049175	1.55913	4.23603e-05	1.41313	0.0070748	1.96049	1.14094e-05
ACSP50_2899	General stress protein 39	IQ	-	-	-	1.60579	2.03055	6.12197e-10	1.74828	3.03615e-14	1.60462	0.000465147	1.03971	0.00398623
ACSP50_8162	hypothetical protein	-	-	-	-	1.57432	1.53478	8.77203e-06	1.88526	1.5321e-09	1.613	0.000795213	1.26424	0.00301759
ACSP50_7584	Endo-1,3-beta-glucanase	G	-	-	-	1.55943	1.02102	0.0304998	2.15817	5.46423e-08	1.63067	0.00293726	1.42788	0.000705714
ACSP50_2214	3-alpha-hydroxycholanate dehydrogenase (NADP(+))	S	-	-	-	1.5474	1.12353	0.0289214	1.14182	0.000404229	2.05297	0.00293322	1.87129	4.97857e-05
ACSP50_1976	Polyisoprenyl-teichoic acid--peptidoglycan teichoic acid transferase TagU	K	-	-	-	1.54424	1.19207	0.00449691	1.13178	0.0236963	1.79455	0.00193398	2.05857	8.43732e-09
ACSP50_2912	hypothetical protein	-	-	-	-	1.53556	1.37076	0.00265742	2.09905	1.26704e-14	1.4112	0.0133141	1.26125	0.00208156
ACSP50_2729	Phosphoglucomutase	G	-	5.4.2.2	ko:K01835	1.52491	1.83232	3.5012e-08	1.98269	3.4248e-09	1.11874	0.0253518	1.16589	0.0174965
ACSP50_6505	Serine/threonine-protein kinase PknD	KLT	-	2.7.11.1	ko:K12132	1.46237	1.46993	0.000655997	1.30617	0.000962514	1.34759	0.0244793	1.72581	1.53363e-05
ACSP50_2173	anti-sigma F factor antagonist	T	-	-	ko:K03090,ko:K04749,ko:K06378	1.4376	1.33848	0.0240183	1.38925	0.00369133	1.7607	0.00797428	1.26197	0.0119596
ACSP50_0118	acyl-CoA synthase	I	-	-	-	1.40829	1.54248	0.00313999	1.69642	4.40937e-08	1.27512	0.0259618	1.11914	0.00280086
ACSP50_7760	Uracil phosphoribosyltransferase	F	GO:0003674,GO:0003824,GO:0004849,GO:0005575,GO:0005622,GO:0005623,GO:0005737,GO:0005829,GO:0005886,GO:0006139,GO:0006206,GO:0006213,GO:0006220,GO:0006221,GO:0006222,GO:0006725,GO:0006753,GO:0006793,GO:0006796,GO:0006807,GO:0008150,GO:0008152,GO:0008655,GO:0009058,GO:0009112,GO:0009116,GO:0009117,GO:0009119,GO:0009123,GO:0009124,GO:0009129,GO:0009130,GO:0009156,GO:0009161,GO:0009163,GO:0009165,GO:…	2.4.2.9	ko:K00761	1.40437	1.05813	0.00694517	1.64189	0.00164335	1.49453	0.0202544	1.42293	0.00107033
ACSP50_1227	hypothetical protein	-	-	-	-	1.36428	1.20735	0.00129152	1.85225	0.000670446	1.1237	0.0371986	1.27382	0.00153882
ACSP50_1070	putative cytochrome c oxidase subunit 1	-	-	-	-	1.29202	1.10986	0.0498768	1.67275	6.57105e-06	1.35881	0.00420568	1.02666	0.0194021
ACSP50_7630	glycerol acyltransferase	I	-	-	-	1.24178	1.24442	0.0285039	1.3372	2.85408e-06	1.10902	0.0233776	1.27649	0.00232136
ACSP50_8136	uncharacterized protein	L	-	-	-	1.20652	1.68751	7.1018e-07	1.00212	9.25677e-06	1.09892	0.0398441	1.03752	0.00208193
